# Supplementary material for: The retroelement-derived human protein PEG10 is a regulator of mRNA splicing in neurons
Source: bioRxiv. 2026 May 24:2026.05.21.727000. Preprint. [Version 1] doi: 10.64898/2026.05.21.727000 (PMC13228445; doi:10.64898/2026.05.21.727000)
Supplement: Supplement 1 [file media-1.xlsx]

## Sheet: (A) HA-NC_vs_siNTC_DEGs
gene	baseMean	log2FoldChange	lfcSE	pvalue	padj	ensembl_clean	gene_name
ENSG00000287001.3	5.35384	4.50245	1.83014	0.000317073	0.00642253	ENSG00000287001	ENSG00000287001
ENSG00000184414.2	16.1794	3.32605	0.74679	3.20608e-07	2.75673e-05	ENSG00000184414	IRS3P
ENSG00000290915.1	5.46673	2.96876	1.69102	0.00107744	0.0176406	ENSG00000290915	KLKP1
ENSG00000236824.2	71.5661	1.96323	0.290312	6.02584e-13	3.65979e-10	ENSG00000236824	BCYRN1
ENSG00000275805.1	10.7988	1.92034	0.996963	0.00109004	0.0177861	ENSG00000275805	ENSG00000275805
ENSG00000287515.1	20.7552	1.75377	0.620953	0.000152489	0.00382602	ENSG00000287515	ENSG00000287515
ENSG00000214145.8	8.13974	1.58744	1.15815	0.00315934	0.0431735	ENSG00000214145	LINC00887
ENSG00000170345.10	73.9113	1.48407	0.311716	5.73224e-08	6.62637e-06	ENSG00000170345	FOS
ENSG00000241170.3	9.80403	1.47386	1.09835	0.00273362	0.0383699	ENSG00000241170	RPL31P46
ENSG00000068976.14	22.6721	1.40481	0.532185	0.000249648	0.00524275	ENSG00000068976	PYGM
ENSG00000178803.12	21.0764	1.36298	0.52508	0.000294403	0.00603683	ENSG00000178803	ADORA2A-AS1
ENSG00000251562.11	302.476	1.30882	0.423598	5.47248e-05	0.00175666	ENSG00000251562	MALAT1
ENSG00000023839.12	19.9896	1.20275	0.740982	0.00203163	0.0297954	ENSG00000023839	ABCC2
ENSG00000004799.8	34.4777	1.19057	0.418052	0.000156743	0.00390713	ENSG00000004799	PDK4
ENSG00000102387.16	24.124	1.14827	0.712271	0.00173901	0.026238	ENSG00000102387	TAF7L
ENSG00000113369.9	1463.43	0.945297	0.227268	1.13134e-06	7.66167e-05	ENSG00000113369	ARRDC3
ENSG00000184697.7	30.4798	0.907262	0.512111	0.00182093	0.0272377	ENSG00000184697	CLDN6
ENSG00000287836.1	27.42	0.872044	0.488808	0.00185135	0.0276173	ENSG00000287836	ENSG00000287836
ENSG00000224934.6	45.5984	0.834129	0.382315	0.000830279	0.0142398	ENSG00000224934	GOT1-DT
ENSG00000237883.4	28.1248	0.814174	0.487698	0.00228778	0.0329459	ENSG00000237883	DGUOK-AS1
ENSG00000085365.18	2015.4	0.80618	0.0715924	1.28314e-30	4.90966e-26	ENSG00000085365	SCAMP1
ENSG00000210140.1	1264.64	0.794483	0.105746	2.88068e-15	3.55559e-12	ENSG00000210140	MT-TC
ENSG00000117013.17	41.8286	0.757313	0.477642	0.00256169	0.0363569	ENSG00000117013	KCNQ4
ENSG00000159733.14	50.8288	0.733205	0.380013	0.00152788	0.0234501	ENSG00000159733	ZFYVE28
ENSG00000140043.12	65.3129	0.726773	0.321704	0.000754813	0.0131142	ENSG00000140043	PTGR2
ENSG00000198723.11	71.5544	0.72051	0.276668	0.00032494	0.00655759	ENSG00000198723	TEX45
ENSG00000285725.1	56.0189	0.709353	0.35723	0.00129548	0.0205	ENSG00000285725	ENSG00000285725
ENSG00000133401.16	126.76	0.681468	0.188592	1.30185e-05	0.000562854	ENSG00000133401	PDZD2
ENSG00000119508.18	57.7201	0.657383	0.355645	0.00180277	0.0270295	ENSG00000119508	NR4A3
ENSG00000105641.4	34.9672	0.648774	0.495661	0.00374484	0.0494266	ENSG00000105641	SLC5A5
ENSG00000104722.14	9272.84	0.64574	0.119601	3.32281e-09	5.72706e-07	ENSG00000104722	NEFM
ENSG00000274750.3	98.6988	0.633362	0.247148	0.000373396	0.00734563	ENSG00000274750	H3C6
ENSG00000124380.11	1465.6	0.610839	0.0781316	2.95718e-16	5.9553e-13	ENSG00000124380	SNRNP27
ENSG00000210196.2	2542.81	0.603534	0.146682	1.73738e-06	0.000110062	ENSG00000210196	MT-TP
ENSG00000129244.9	497.216	0.591933	0.134658	4.25432e-07	3.41981e-05	ENSG00000129244	ATP1B2
ENSG00000205269.6	2074.77	0.576947	0.0742799	3.90827e-16	7.41058e-13	ENSG00000205269	TMEM170B
ENSG00000084628.10	4651.55	0.566837	0.0980033	4.05825e-10	9.47075e-08	ENSG00000084628	NKAIN1
ENSG00000101938.15	338.898	0.564263	0.117889	8.7472e-08	9.50835e-06	ENSG00000101938	CHRDL1
ENSG00000059728.11	544.253	0.561759	0.119243	1.2089e-07	1.24345e-05	ENSG00000059728	MXD1
ENSG00000257103.9	5031.71	0.561097	0.0673007	3.17867e-18	1.01355e-14	ENSG00000257103	LSM14A
ENSG00000164823.11	492.875	0.560936	0.10231	2.27603e-09	4.1869e-07	ENSG00000164823	OSGIN2
ENSG00000290687.1	145.32	0.554694	0.215912	0.000395042	0.00768455	ENSG00000290687	ZNF286B
ENSG00000141232.5	1583.31	0.542774	0.0958309	9.68938e-10	2.01492e-07	ENSG00000141232	TOB1
ENSG00000113272.14	878.974	0.542487	0.0906808	1.26142e-10	3.52305e-08	ENSG00000113272	THG1L
ENSG00000116962.15	3044.06	0.533154	0.0814428	3.41643e-12	1.62843e-09	ENSG00000116962	NID1
ENSG00000250091.3	352.757	0.532862	0.114192	1.6752e-07	1.631e-05	ENSG00000250091	DNAH10OS
ENSG00000213171.3	202.653	0.532395	0.192966	0.000237488	0.00506521	ENSG00000213171	LINGO4
ENSG00000138162.19	1502.88	0.532244	0.0785311	7.25785e-13	4.27242e-10	ENSG00000138162	TACC2
ENSG00000197291.9	185.126	0.527899	0.179862	0.000149321	0.00377503	ENSG00000197291	RAMP2-AS1
ENSG00000122574.12	258.469	0.526822	0.182981	0.000175696	0.00406411	ENSG00000122574	WIPF3
ENSG00000173275.13	193.911	0.520856	0.149552	2.43615e-05	0.000939662	ENSG00000173275	ZNF449
ENSG00000123989.15	2689.78	0.517844	0.0821844	1.57743e-11	5.91739e-09	ENSG00000123989	CHPF
ENSG00000107105.15	775.135	0.515417	0.127567	2.4208e-06	0.000144279	ENSG00000107105	ELAVL2
ENSG00000128609.16	2012.62	0.512399	0.0756949	7.76045e-13	4.43636e-10	ENSG00000128609	NDUFA5
ENSG00000137710.17	2225.76	0.511942	0.0630131	2.37538e-17	6.05929e-14	ENSG00000137710	RDX
ENSG00000115966.18	2000.57	0.511902	0.0672682	1.5814e-15	2.16104e-12	ENSG00000115966	ATF2
ENSG00000025796.14	4710.55	0.509848	0.0580689	7.91572e-20	4.32684e-16	ENSG00000025796	SEC63
ENSG00000205744.10	111.647	0.505199	0.331249	0.00310953	0.0426146	ENSG00000205744	DENND1C
ENSG00000110013.13	238.284	0.504875	0.209471	0.000598509	0.0108176	ENSG00000110013	SIAE
ENSG00000188338.15	85.3144	0.502833	0.243513	0.00138672	0.0216572	ENSG00000188338	SLC38A3
ENSG00000137076.22	9910.05	0.502239	0.0919429	2.68665e-09	4.82625e-07	ENSG00000137076	TLN1
ENSG00000113083.15	371.838	0.501021	0.106584	1.60695e-07	1.57255e-05	ENSG00000113083	LOX
ENSG00000143153.14	7086.35	0.498097	0.0961296	1.41432e-08	2.01176e-06	ENSG00000143153	ATP1B1
ENSG00000180008.9	1779.03	0.49795	0.0747206	1.49448e-12	7.72748e-10	ENSG00000180008	SOCS4
ENSG00000064042.18	9769.55	0.495214	0.0504608	5.5198e-24	5.2801e-20	ENSG00000064042	LIMCH1
ENSG00000128283.7	237.275	0.494012	0.156685	7.59517e-05	0.00224586	ENSG00000128283	CDC42EP1
ENSG00000264350.1	89.4559	0.493978	0.246453	0.00156399	0.0239085	ENSG00000264350	SNRPGP2
ENSG00000095794.21	348.239	0.491955	0.111981	6.27298e-07	4.7452e-05	ENSG00000095794	CREM
ENSG00000134970.14	1062.73	0.491946	0.0799401	4.31363e-11	1.39875e-08	ENSG00000134970	TMED7
ENSG00000143622.12	765.728	0.486204	0.104645	1.69309e-07	1.64423e-05	ENSG00000143622	RIT1
ENSG00000170017.12	9406.64	0.484836	0.0964043	2.74315e-08	3.4987e-06	ENSG00000170017	ALCAM
ENSG00000128245.15	4726.27	0.484578	0.0702627	3.10823e-13	1.98217e-10	ENSG00000128245	YWHAH
ENSG00000184678.11	268.264	0.483686	0.15707	9.45416e-05	0.00259501	ENSG00000184678	H2BC21
ENSG00000198695.2	15666.7	0.477778	0.165998	0.000187095	0.00427392	ENSG00000198695	MT-ND6
ENSG00000112531.17	2497.54	0.477086	0.0776132	4.1669e-11	1.37449e-08	ENSG00000112531	QKI
ENSG00000134352.21	1319.34	0.4728	0.0897595	7.80954e-09	1.19361e-06	ENSG00000134352	IL6ST
ENSG00000119314.16	2691.5	0.472632	0.0694629	4.66097e-13	2.92365e-10	ENSG00000119314	PTBP3
ENSG00000272077.1	299.523	0.470114	0.155653	0.000126007	0.00327285	ENSG00000272077	ENSG00000272077
ENSG00000137070.19	129.423	0.467995	0.301707	0.00328368	0.0445229	ENSG00000137070	IL11RA
ENSG00000136159.4	1244.5	0.466834	0.0873318	6.32605e-09	1.009e-06	ENSG00000136159	NUDT15
ENSG00000151414.15	428.259	0.466666	0.141378	4.84755e-05	0.0016171	ENSG00000151414	NEK7
ENSG00000171951.5	5301.7	0.464154	0.063341	1.46699e-14	1.43927e-11	ENSG00000171951	SCG2
ENSG00000169379.17	556.132	0.463648	0.116798	4.01401e-06	0.000217547	ENSG00000169379	ARL13B
ENSG00000100526.21	736.955	0.459015	0.106134	9.6688e-07	6.73875e-05	ENSG00000100526	CDKN3
ENSG00000288924.1	216.229	0.452301	0.182394	0.000555821	0.0101807	ENSG00000288924	ENSG00000288924
ENSG00000049540.19	2386	0.44941	0.072909	4.15278e-11	1.37449e-08	ENSG00000049540	ELN
ENSG00000171617.16	1511.72	0.449056	0.0960765	1.65616e-07	1.61657e-05	ENSG00000171617	ENC1
ENSG00000120137.7	6410.54	0.444277	0.0572524	1.48063e-16	3.33255e-13	ENSG00000120137	PANK3
ENSG00000169504.15	4215.1	0.441796	0.0698195	1.48185e-11	5.72728e-09	ENSG00000169504	CLIC4
ENSG00000228253.1	17468.6	0.441005	0.213087	0.00148774	0.0229724	ENSG00000228253	MT-ATP8
ENSG00000198888.2	140147	0.439362	0.168461	0.000425992	0.0081744	ENSG00000198888	MT-ND1
ENSG00000159307.20	533.832	0.438948	0.0898894	6.8068e-08	7.68279e-06	ENSG00000159307	SCUBE1
ENSG00000223949.8	275.987	0.43481	0.16623	0.000403533	0.00782981	ENSG00000223949	ROR1-AS1
ENSG00000151690.15	1559.79	0.434504	0.0599377	2.71616e-14	2.36201e-11	ENSG00000151690	MFSD6
ENSG00000145391.14	2013.56	0.434308	0.0678887	1.02896e-11	4.10114e-09	ENSG00000145391	SETD7
ENSG00000113615.13	1039.8	0.433551	0.103086	1.5315e-06	9.92772e-05	ENSG00000113615	SEC24A
ENSG00000198763.3	151395	0.429628	0.100576	1.19225e-06	8.01741e-05	ENSG00000198763	MT-ND2
ENSG00000163618.18	300.539	0.42776	0.149725	0.000210037	0.00472189	ENSG00000163618	CADPS
ENSG00000144674.19	3073	0.426024	0.0649605	3.44727e-12	1.62843e-09	ENSG00000144674	GOLGA4
ENSG00000036672.16	221.864	0.425625	0.191622	0.00105043	0.0172945	ENSG00000036672	USP2
ENSG00000066923.19	147.038	0.425427	0.264932	0.00331206	0.044844	ENSG00000066923	STAG3
ENSG00000185630.20	2771.8	0.425412	0.0814595	9.23004e-09	1.37957e-06	ENSG00000185630	PBX1
ENSG00000197959.15	131.071	0.425183	0.2126	0.00176482	0.0265542	ENSG00000197959	DNM3
ENSG00000133065.11	1661.8	0.424674	0.0716258	2.01881e-10	5.36428e-08	ENSG00000133065	SLC41A1
ENSG00000224616.5	127.644	0.424167	0.248901	0.00296185	0.0411061	ENSG00000224616	RTCA-AS1
ENSG00000214338.11	406.957	0.423182	0.11351	1.12797e-05	0.000501507	ENSG00000214338	SOGA3
ENSG00000188523.9	107.588	0.421658	0.24136	0.00278869	0.0390284	ENSG00000188523	CFAP77
ENSG00000095574.12	507.912	0.420561	0.104541	3.48129e-06	0.000194459	ENSG00000095574	IKZF5
ENSG00000138802.11	2064.71	0.419791	0.0567044	8.91395e-15	9.66129e-12	ENSG00000138802	SEC24B
ENSG00000184428.13	1405.6	0.419394	0.0782342	5.23729e-09	8.67508e-07	ENSG00000184428	TOP1MT
ENSG00000176105.14	1204.15	0.418938	0.0886415	1.21712e-07	1.247e-05	ENSG00000176105	YES1
ENSG00000131398.15	1721.68	0.417807	0.0820659	2.28092e-08	2.98866e-06	ENSG00000131398	KCNC3
ENSG00000110422.12	837.287	0.41769	0.115297	1.67144e-05	0.000689904	ENSG00000110422	HIPK3
ENSG00000053438.11	4382.48	0.416666	0.0553779	2.21238e-15	2.82174e-12	ENSG00000053438	NNAT
ENSG00000187372.11	142.685	0.412732	0.219121	0.00224471	0.0324479	ENSG00000187372	PCDHB13
ENSG00000115461.5	7466.58	0.412365	0.0390547	2.30841e-27	4.41633e-23	ENSG00000115461	IGFBP5
ENSG00000112984.12	3272.15	0.412307	0.0605186	6.30546e-13	3.76978e-10	ENSG00000112984	KIF20A
ENSG00000158966.16	2997.39	0.41079	0.0630455	4.88007e-12	2.22293e-09	ENSG00000158966	CACHD1
ENSG00000275111.5	323.103	0.408471	0.143773	0.000235853	0.00503316	ENSG00000275111	ZNF2
ENSG00000206052.11	1232.21	0.407981	0.0910653	4.84576e-07	3.80725e-05	ENSG00000206052	DOK6
ENSG00000197601.14	1578.15	0.403075	0.0705742	1.21645e-09	2.37474e-07	ENSG00000197601	FAR1
ENSG00000184402.15	1569.31	0.399979	0.0727914	2.34761e-09	4.29792e-07	ENSG00000184402	SS18L1
ENSG00000198961.10	3580.7	0.399305	0.0571629	1.58179e-13	1.06183e-10	ENSG00000198961	PJA2
ENSG00000137815.15	4568.58	0.39746	0.0509197	4.46456e-16	7.76489e-13	ENSG00000137815	RTF1
ENSG00000135414.10	2585.73	0.396531	0.0767183	1.51129e-08	2.13382e-06	ENSG00000135414	GDF11
ENSG00000141380.14	4585.08	0.395698	0.0536885	9.77854e-15	1.01123e-11	ENSG00000141380	SS18
ENSG00000152078.10	286.688	0.395032	0.152691	0.000460591	0.00872023	ENSG00000152078	TLCD4
ENSG00000115540.15	662.312	0.394018	0.0947215	2.08524e-06	0.00012766	ENSG00000115540	MOB4
ENSG00000164938.14	868.001	0.393709	0.097659	3.19932e-06	0.000182437	ENSG00000164938	TP53INP1
ENSG00000013441.17	1115.46	0.393652	0.101082	6.10852e-06	0.000309576	ENSG00000013441	CLK1
ENSG00000139200.14	2770.38	0.392204	0.0501678	4.06717e-16	7.41058e-13	ENSG00000139200	PIANP
ENSG00000144711.17	3657.84	0.391024	0.0561894	2.38927e-13	1.5495e-10	ENSG00000144711	IQSEC1
ENSG00000085224.23	9291.33	0.390007	0.0532489	2.14504e-14	1.90873e-11	ENSG00000085224	ATRX
ENSG00000100092.24	441.763	0.387489	0.116502	5.23572e-05	0.00171281	ENSG00000100092	SH3BP1
ENSG00000253738.3	887.064	0.385836	0.0720719	5.66886e-09	9.2301e-07	ENSG00000253738	OTUD6B-AS1
ENSG00000105409.19	3103.86	0.382633	0.0601899	1.53548e-11	5.81702e-09	ENSG00000105409	ATP1A3
ENSG00000114796.16	1456.92	0.381382	0.0668049	8.11257e-10	1.73414e-07	ENSG00000114796	KLHL24
ENSG00000291151.1	416.206	0.380543	0.19163	0.00192105	0.0284793	ENSG00000291151	NSUN5P1
ENSG00000181104.7	1498.39	0.380121	0.0879253	9.61177e-07	6.71337e-05	ENSG00000181104	F2R
ENSG00000078043.16	1303.61	0.379953	0.0630781	1.37081e-10	3.77348e-08	ENSG00000078043	PIAS2
ENSG00000278175.6	223.678	0.379928	0.168248	0.00112123	0.0182715	ENSG00000278175	GLIDR
ENSG00000137970.7	401.979	0.379715	0.119849	9.15995e-05	0.00255641	ENSG00000137970	RPL7P9
ENSG00000176771.18	403.842	0.379363	0.121439	0.00010642	0.00286421	ENSG00000176771	NCKAP5
ENSG00000118689.15	5464.09	0.378969	0.0585476	6.68214e-12	2.90544e-09	ENSG00000118689	FOXO3
ENSG00000058804.12	2870.26	0.377969	0.0656579	6.31706e-10	1.3812e-07	ENSG00000058804	NDC1
ENSG00000212907.2	22327.6	0.377263	0.121762	0.000115856	0.00304883	ENSG00000212907	MT-ND4L
ENSG00000116539.14	5474.27	0.375434	0.0585291	7.81474e-12	3.28588e-09	ENSG00000116539	ASH1L
ENSG00000184905.9	891.742	0.372907	0.0830524	5.18142e-07	4.00518e-05	ENSG00000184905	TCEAL2
ENSG00000138668.20	20574.7	0.37225	0.0572787	6.13738e-12	2.69925e-09	ENSG00000138668	HNRNPD
ENSG00000136859.10	781.056	0.372218	0.0870198	1.24501e-06	8.34285e-05	ENSG00000136859	ANGPTL2
ENSG00000003989.18	495.242	0.371862	0.151849	0.000718779	0.0125755	ENSG00000003989	SLC7A2
ENSG00000067842.19	854.414	0.371066	0.0857189	1.00713e-06	6.96304e-05	ENSG00000067842	ATP2B3
ENSG00000210082.2	295324	0.370319	0.20987	0.00302577	0.0417208	ENSG00000210082	MT-RNR2
ENSG00000139697.14	4196.4	0.368912	0.043986	2.38956e-18	9.14317e-15	ENSG00000139697	SBNO1
ENSG00000283498.1	191.242	0.368417	0.169276	0.00136747	0.0214266	ENSG00000283498	MIR1244-2
ENSG00000186432.10	3138.17	0.368306	0.0475797	5.24935e-16	8.73286e-13	ENSG00000186432	KPNA4
ENSG00000177108.5	545.425	0.363992	0.122366	0.000181402	0.00417627	ENSG00000177108	ZDHHC22
ENSG00000104432.15	211.229	0.363764	0.178018	0.00185508	0.0276405	ENSG00000104432	IL7
ENSG00000144746.7	518.193	0.362619	0.118457	0.000133683	0.00344453	ENSG00000144746	ARL6IP5
ENSG00000166831.9	890.69	0.362276	0.0835277	9.40454e-07	6.60268e-05	ENSG00000166831	RBPMS2
ENSG00000233762.3	1288.61	0.360988	0.0740789	8.10294e-08	8.88375e-06	ENSG00000233762	RPS15P4
ENSG00000078246.17	2180.81	0.360503	0.0561335	6.09211e-12	2.69925e-09	ENSG00000078246	TULP3
ENSG00000244398.1	627.804	0.360142	0.0984426	1.7038e-05	0.0006965	ENSG00000244398	RPL36AP37
ENSG00000143376.14	2693.31	0.359484	0.0596241	1.27093e-10	3.52388e-08	ENSG00000143376	SNX27
ENSG00000248527.1	17521.6	0.358604	0.203541	0.00320623	0.0437206	ENSG00000248527	MTATP6P1
ENSG00000105323.18	21550.6	0.358014	0.0410416	5.52771e-20	3.52512e-16	ENSG00000105323	HNRNPUL1
ENSG00000088038.20	4359.8	0.357757	0.0567824	1.90511e-11	7.00914e-09	ENSG00000088038	CNOT3
ENSG00000090054.16	1312.95	0.357049	0.0608589	3.4189e-10	8.2275e-08	ENSG00000090054	SPTLC1
ENSG00000172086.9	483.911	0.356594	0.110056	7.58869e-05	0.00224568	ENSG00000172086	KRCC1
ENSG00000258890.8	1949.69	0.353965	0.0767138	2.63793e-07	2.34188e-05	ENSG00000258890	CEP95
ENSG00000102409.10	2259.94	0.353706	0.0515934	5.70206e-13	3.519e-10	ENSG00000102409	BEX4
ENSG00000168772.12	950.724	0.353496	0.0725436	7.94159e-08	8.75703e-06	ENSG00000168772	CXXC4
ENSG00000168092.14	6335.76	0.353219	0.0479464	9.08989e-15	9.66129e-12	ENSG00000168092	PAFAH1B2
ENSG00000048392.13	569.411	0.352465	0.104295	4.61688e-05	0.00156194	ENSG00000048392	RRM2B
ENSG00000073584.20	353.283	0.351954	0.136224	0.000550383	0.0100955	ENSG00000073584	SMARCE1
ENSG00000143320.9	699.741	0.35053	0.114573	0.000141867	0.00361885	ENSG00000143320	CRABP2
ENSG00000145087.14	622.319	0.350519	0.0954379	1.6686e-05	0.000689904	ENSG00000145087	STXBP5L
ENSG00000174007.9	305.168	0.35046	0.132099	0.000463645	0.00875639	ENSG00000174007	CEP19
ENSG00000112290.13	5648.19	0.348328	0.0418874	6.72787e-18	1.83877e-14	ENSG00000112290	WASF1
ENSG00000123200.17	8399.36	0.348256	0.038814	2.279e-20	1.74403e-16	ENSG00000123200	ZC3H13
ENSG00000166851.15	5490.84	0.347186	0.0481505	4.938e-14	3.85597e-11	ENSG00000166851	PLK1
ENSG00000152413.15	897.241	0.347077	0.0859728	3.80733e-06	0.00020931	ENSG00000152413	HOMER1
ENSG00000180776.17	1194.49	0.346601	0.0946455	1.64774e-05	0.000683071	ENSG00000180776	ZDHHC20
ENSG00000134698.11	1054.43	0.345962	0.0671134	1.97161e-08	2.69427e-06	ENSG00000134698	AGO4
ENSG00000196313.13	10177.7	0.345605	0.0453242	1.67931e-15	2.2157e-12	ENSG00000196313	POM121
ENSG00000169249.14	619.72	0.344956	0.108189	9.5592e-05	0.00262196	ENSG00000169249	ZRSR2
ENSG00000113638.14	637.55	0.344934	0.114859	0.000169306	0.00403317	ENSG00000113638	TTC33
ENSG00000071575.12	3059.62	0.343544	0.0726102	1.33418e-07	1.35411e-05	ENSG00000071575	TRIB2
ENSG00000179152.20	868.182	0.342038	0.0778937	7.81314e-07	5.69437e-05	ENSG00000179152	TCAIM
ENSG00000126247.11	6268.7	0.34172	0.0574954	2.45357e-10	6.32039e-08	ENSG00000126247	CAPNS1
ENSG00000143401.15	8843.62	0.341389	0.056139	7.46362e-11	2.26651e-08	ENSG00000143401	ANP32E
ENSG00000143324.14	5144.19	0.339764	0.056077	6.75272e-11	2.11786e-08	ENSG00000143324	XPR1
ENSG00000109920.13	2911.22	0.339414	0.0505542	1.38178e-12	7.3432e-10	ENSG00000109920	FNBP4
ENSG00000086666.19	1304.98	0.339176	0.0914042	1.48982e-05	0.000631982	ENSG00000086666	ZFAND6
ENSG00000160746.13	510.44	0.339096	0.109243	0.000129282	0.00334917	ENSG00000160746	ANO10
ENSG00000108406.10	3892.13	0.337082	0.131171	0.000569788	0.0104116	ENSG00000108406	DHX40
ENSG00000144228.9	508.462	0.336289	0.091567	1.65095e-05	0.000683661	ENSG00000144228	SPOPL
ENSG00000010278.15	382.927	0.335399	0.123816	0.000415628	0.00801167	ENSG00000010278	CD9
ENSG00000090857.14	1633.83	0.335353	0.0759134	6.16979e-07	4.68402e-05	ENSG00000090857	PDPR
ENSG00000109466.14	527.066	0.335044	0.116929	0.000263102	0.00549513	ENSG00000109466	KLHL2
ENSG00000166167.18	1385.22	0.334559	0.0689021	8.85284e-08	9.59592e-06	ENSG00000166167	BTRC
ENSG00000135250.17	4222.22	0.331862	0.0433971	1.38395e-15	2.0367e-12	ENSG00000135250	SRPK2
ENSG00000140848.17	1420.92	0.331732	0.0697044	1.43243e-07	1.44615e-05	ENSG00000140848	CPNE2
ENSG00000100644.17	10442.9	0.330943	0.0416102	1.568e-16	3.33314e-13	ENSG00000100644	HIF1A
ENSG00000155893.13	1393.86	0.330684	0.0863224	9.59434e-06	0.000442299	ENSG00000155893	PXYLP1
ENSG00000228623.9	593.587	0.329667	0.10389	0.000113326	0.00299255	ENSG00000228623	ZNF883
ENSG00000047932.14	1384.32	0.329537	0.077337	1.36319e-06	9.00856e-05	ENSG00000047932	GOPC
ENSG00000156232.7	274.285	0.329476	0.171714	0.00269639	0.0379244	ENSG00000156232	WHAMM
ENSG00000005893.17	984.931	0.328808	0.0808813	3.49614e-06	0.000195004	ENSG00000005893	LAMP2
ENSG00000181007.9	710.279	0.327243	0.0985592	6.39265e-05	0.00197101	ENSG00000181007	ZFP82
ENSG00000204842.18	4001.04	0.326316	0.0431843	3.60757e-15	4.31364e-12	ENSG00000204842	ATXN2
ENSG00000163684.12	294.877	0.326084	0.186802	0.0037221	0.0492287	ENSG00000163684	RPP14
ENSG00000142408.7	945.24	0.325213	0.10378	0.000113747	0.00300159	ENSG00000142408	CACNG8
ENSG00000198786.2	67009.9	0.32489	0.15756	0.00208249	0.0304016	ENSG00000198786	MT-ND5
ENSG00000235174.1	251.011	0.324674	0.137367	0.00105436	0.0173295	ENSG00000235174	RPL39P3
ENSG00000285053.1	564.646	0.32444	0.0964824	5.70085e-05	0.00181625	ENSG00000285053	ENSG00000285053
ENSG00000221944.9	396.486	0.323882	0.112481	0.000275991	0.00571752	ENSG00000221944	TIGD1
ENSG00000165795.25	574.729	0.323594	0.100579	8.99053e-05	0.00252552	ENSG00000165795	NDRG2
ENSG00000056586.16	3534.35	0.322421	0.0516774	3.65312e-11	1.25927e-08	ENSG00000056586	RC3H2
ENSG00000070018.9	2344.94	0.322032	0.0691481	2.54754e-07	2.27218e-05	ENSG00000070018	LRP6
ENSG00000109654.16	1979.46	0.321722	0.0565531	1.09018e-09	2.17965e-07	ENSG00000109654	TRIM2
ENSG00000196812.6	337.192	0.320846	0.125526	0.000669287	0.011845	ENSG00000196812	ZSCAN16
ENSG00000115107.20	397.67	0.320608	0.134812	0.00101731	0.0168947	ENSG00000115107	STEAP3
ENSG00000102882.12	2285.06	0.319749	0.0698308	3.67448e-07	3.03664e-05	ENSG00000102882	MAPK3
ENSG00000141682.12	824.043	0.319588	0.0934051	4.48524e-05	0.00152279	ENSG00000141682	PMAIP1
ENSG00000169045.19	26524.1	0.318381	0.0380945	4.44798e-18	1.30918e-14	ENSG00000169045	HNRNPH1
ENSG00000141452.11	855.554	0.318151	0.100763	0.000150197	0.0037884	ENSG00000141452	RMC1
ENSG00000110723.12	191.291	0.317703	0.17746	0.00351442	0.0470512	ENSG00000110723	EXPH5
ENSG00000101901.13	1181.26	0.317488	0.0613548	1.94675e-08	2.66983e-06	ENSG00000101901	ALG13
ENSG00000138600.11	1058.25	0.317478	0.0763329	2.79826e-06	0.000162473	ENSG00000138600	SPPL2A
ENSG00000108349.17	7177.16	0.3173	0.0476003	2.47212e-12	1.22845e-09	ENSG00000108349	CASC3
ENSG00000079335.20	235.633	0.316292	0.147598	0.00183921	0.0274575	ENSG00000079335	CDC14A
ENSG00000229320.3	207.497	0.316159	0.177392	0.00355422	0.0474677	ENSG00000229320	KRT8P12
ENSG00000117523.18	22813.7	0.315459	0.0426337	1.20215e-14	1.21047e-11	ENSG00000117523	PRRC2C
ENSG00000170191.5	364.106	0.315327	0.122228	0.000633025	0.0113026	ENSG00000170191	NANP
ENSG00000144619.15	1101.68	0.315238	0.0650642	1.06879e-07	1.1143e-05	ENSG00000144619	CNTN4
ENSG00000075407.19	1441.11	0.315181	0.075895	2.24255e-06	0.000136201	ENSG00000075407	ZNF37A
ENSG00000150477.15	287.737	0.314666	0.145706	0.00171464	0.0259214	ENSG00000150477	KIAA1328
ENSG00000078369.19	27917.3	0.314264	0.0521524	1.81733e-10	4.86269e-08	ENSG00000078369	GNB1
ENSG00000120738.8	598.702	0.313958	0.115567	0.000430307	0.00823653	ENSG00000120738	EGR1
ENSG00000163659.13	343.513	0.313297	0.144663	0.00172928	0.0261136	ENSG00000163659	TIPARP
ENSG00000139998.16	1486.72	0.312041	0.062051	4.37335e-08	5.27879e-06	ENSG00000139998	RAB15
ENSG00000127989.14	586.97	0.312015	0.087738	2.88005e-05	0.00107302	ENSG00000127989	MTERF1
ENSG00000157181.16	873.115	0.311914	0.0902097	4.29827e-05	0.00146713	ENSG00000157181	ODR4
ENSG00000132485.14	2230.99	0.311823	0.0588373	8.6753e-09	1.30686e-06	ENSG00000132485	ZRANB2
ENSG00000263956.8	564.992	0.311369	0.121364	0.000656476	0.011656	ENSG00000263956	NBPF11
ENSG00000012983.12	1908.49	0.310476	0.0509556	7.56857e-11	2.28028e-08	ENSG00000012983	MAP4K5
ENSG00000123268.9	612.661	0.309726	0.0957637	9.27105e-05	0.00255641	ENSG00000123268	ATF1
ENSG00000105270.15	6349.63	0.309696	0.0547926	1.37467e-09	2.65652e-07	ENSG00000105270	CLIP3
ENSG00000133142.19	2535.8	0.309444	0.0495406	4.16698e-11	1.37449e-08	ENSG00000133142	TCEAL4
ENSG00000105784.16	342.242	0.30936	0.143146	0.00181862	0.0272138	ENSG00000105784	RUNDC3B
ENSG00000163590.14	1798.51	0.308997	0.08109	9.93582e-06	0.000453413	ENSG00000163590	PPM1L
ENSG00000251022.6	714.442	0.308846	0.0891859	4.01522e-05	0.00141599	ENSG00000251022	THAP9-AS1
ENSG00000104969.11	7172.53	0.308653	0.0494935	3.90505e-11	1.32229e-08	ENSG00000104969	SGTA
ENSG00000260032.2	11570.8	0.30737	0.0489376	2.86848e-11	1.02576e-08	ENSG00000260032	NORAD
ENSG00000231503.4	877.299	0.307176	0.0865339	3.2388e-05	0.00119275	ENSG00000231503	PTMAP4
ENSG00000130844.19	1321.33	0.306392	0.0799814	1.03789e-05	0.000469972	ENSG00000130844	ZNF331
ENSG00000187079.20	5416.68	0.305704	0.0642407	1.56153e-07	1.5439e-05	ENSG00000187079	TEAD1
ENSG00000165494.12	2221.3	0.304913	0.068361	6.41634e-07	4.83285e-05	ENSG00000165494	PCF11
ENSG00000068305.19	1763.53	0.30461	0.0608136	4.44282e-08	5.32902e-06	ENSG00000068305	MEF2A
ENSG00000224078.15	2202.43	0.303765	0.0699036	1.19778e-06	8.04043e-05	ENSG00000224078	SNHG14
ENSG00000117650.13	1710.16	0.302979	0.063851	1.70895e-07	1.65543e-05	ENSG00000117650	NEK2
ENSG00000157064.11	5884.85	0.302537	0.0423049	8.18561e-14	6.0232e-11	ENSG00000157064	NMNAT2
ENSG00000111850.11	233.451	0.302497	0.142261	0.00197912	0.0292075	ENSG00000111850	SMIM8
ENSG00000185246.18	489.898	0.302299	0.116012	0.000692112	0.0121758	ENSG00000185246	PRPF39
ENSG00000119707.14	7198.14	0.302142	0.0514711	4.05308e-10	9.47075e-08	ENSG00000119707	RBM25
ENSG00000164985.15	13550.8	0.302019	0.030159	1.3735e-24	1.75181e-20	ENSG00000164985	PSIP1
ENSG00000165548.11	847.721	0.302	0.0781323	9.68643e-06	0.000445536	ENSG00000165548	TMEM63C
ENSG00000171992.13	5373.03	0.301532	0.0443583	8.82506e-13	4.96578e-10	ENSG00000171992	SYNPO
ENSG00000114450.11	1281.91	0.300736	0.0800844	1.41658e-05	0.000606292	ENSG00000114450	GNB4
ENSG00000101974.15	3056.5	0.299963	0.0767193	8.6349e-06	0.000408402	ENSG00000101974	ATP11C
ENSG00000113742.14	1375.33	0.298881	0.0795364	2.07232e-05	0.000821693	ENSG00000113742	CPEB4
ENSG00000140450.9	337.022	0.297852	0.157333	0.00325565	0.0442526	ENSG00000140450	ARRDC4
ENSG00000218739.10	1627.88	0.29724	0.0583908	3.37266e-08	4.14946e-06	ENSG00000218739	CEBPZOS
ENSG00000168214.22	2761.49	0.296857	0.0545119	3.02806e-09	5.31479e-07	ENSG00000168214	RBPJ
ENSG00000154134.15	534.448	0.296793	0.10697	0.000408591	0.0079159	ENSG00000154134	ROBO3
ENSG00000290018.1	1432.07	0.294996	0.063138	2.79265e-07	2.44851e-05	ENSG00000290018	ENSG00000290018
ENSG00000112365.6	886.323	0.294877	0.0743193	6.14027e-06	0.000310774	ENSG00000112365	ZBTB24
ENSG00000162613.18	10527	0.29453	0.0393622	5.67867e-15	6.43806e-12	ENSG00000162613	FUBP1
ENSG00000108848.16	7432.41	0.293564	0.0889159	7.87544e-05	0.00229384	ENSG00000108848	LUC7L3
ENSG00000162636.16	828.683	0.292343	0.0961595	0.000190508	0.00433636	ENSG00000162636	EEIG2
ENSG00000105829.13	514.126	0.291894	0.125023	0.00129123	0.0204411	ENSG00000105829	BET1
ENSG00000116667.15	4939.1	0.291641	0.055326	1.54083e-08	2.15171e-06	ENSG00000116667	C1orf21
ENSG00000162706.13	676.715	0.289954	0.0992056	0.000269699	0.00561758	ENSG00000162706	CADM3
ENSG00000140943.18	4662.44	0.289432	0.0484261	2.94824e-10	7.37311e-08	ENSG00000140943	MBTPS1
ENSG00000102786.15	1155.61	0.289237	0.0662273	1.08062e-06	7.37036e-05	ENSG00000102786	INTS6
ENSG00000214753.4	2377.9	0.288833	0.0585251	7.85921e-08	8.69124e-06	ENSG00000214753	HNRNPUL2
ENSG00000099246.18	1553.13	0.287764	0.0613461	2.63331e-07	2.34188e-05	ENSG00000099246	RAB18
ENSG00000272391.6	12271.5	0.286265	0.0459888	4.53478e-11	1.44595e-08	ENSG00000272391	POM121C
ENSG00000113583.8	1364.09	0.285973	0.0570965	5.45659e-08	6.34606e-06	ENSG00000113583	C5orf15
ENSG00000104427.13	625.1	0.285499	0.0813538	3.99588e-05	0.00141047	ENSG00000104427	ZC2HC1A
ENSG00000158158.12	1347.12	0.285498	0.0717192	5.56417e-06	0.000285391	ENSG00000158158	CNNM4
ENSG00000115963.14	1789.6	0.284766	0.0613964	3.22966e-07	2.76554e-05	ENSG00000115963	RND3
ENSG00000106799.14	2415.82	0.284216	0.0761919	1.69129e-05	0.000692868	ENSG00000106799	TGFBR1
ENSG00000184863.11	4738.45	0.284172	0.0461553	6.91496e-11	2.15112e-08	ENSG00000184863	RBM33
ENSG00000198075.10	512.179	0.283901	0.10918	0.000817603	0.0140602	ENSG00000198075	SULT1C4
ENSG00000204314.12	237.05	0.28352	0.147824	0.00327844	0.0444833	ENSG00000204314	PRRT1
ENSG00000184787.19	7270.98	0.283501	0.051601	4.32811e-09	7.23173e-07	ENSG00000184787	UBE2G2
ENSG00000225206.12	567.221	0.283461	0.0977218	0.000298039	0.00610158	ENSG00000225206	MIR137HG
ENSG00000186300.12	475.513	0.283454	0.101096	0.000393435	0.00766888	ENSG00000186300	ZNF555
ENSG00000164211.13	1192.75	0.283192	0.100096	0.000373921	0.00735217	ENSG00000164211	STARD4
ENSG00000176884.17	1647.3	0.28319	0.0685371	4.21093e-06	0.000226341	ENSG00000176884	GRIN1
ENSG00000141582.15	1053.61	0.283154	0.0902512	0.000134715	0.00346412	ENSG00000141582	CBX4
ENSG00000153006.16	553.485	0.283006	0.106629	0.000595397	0.0107919	ENSG00000153006	SREK1IP1
ENSG00000144369.14	1812.72	0.28297	0.0758249	1.81634e-05	0.000735436	ENSG00000144369	FAM171B
ENSG00000135655.16	832.007	0.282591	0.0929523	0.000187405	0.00427589	ENSG00000135655	USP15
ENSG00000117569.20	1391.48	0.281527	0.0811821	4.65162e-05	0.00157092	ENSG00000117569	PTBP2
ENSG00000116191.19	1412.8	0.281417	0.0588153	1.78315e-07	1.71429e-05	ENSG00000116191	RALGPS2
ENSG00000105879.13	3654.83	0.281334	0.0400801	2.08246e-13	1.37381e-10	ENSG00000105879	CBLL1
ENSG00000146938.16	1207.84	0.281244	0.0837407	6.34627e-05	0.00195987	ENSG00000146938	NLGN4X
ENSG00000134901.14	760.556	0.278538	0.0994301	0.000393903	0.0076741	ENSG00000134901	POGLUT2
ENSG00000261373.1	859.075	0.278227	0.0991345	0.000388819	0.0076083	ENSG00000261373	VPS9D1-AS1
ENSG00000278129.2	1404.13	0.278087	0.057117	1.14107e-07	1.18322e-05	ENSG00000278129	ZNF8
ENSG00000105127.10	1449.61	0.277968	0.082973	7.39556e-05	0.00219862	ENSG00000105127	AKAP8
ENSG00000109270.13	1131.16	0.277801	0.0845893	8.87046e-05	0.00250118	ENSG00000109270	LAMTOR3
ENSG00000163171.8	9841.48	0.27771	0.0487318	1.19794e-09	2.35061e-07	ENSG00000163171	CDC42EP3
ENSG00000221866.10	8992.79	0.277694	0.134972	0.00257897	0.0365614	ENSG00000221866	PLXNA4
ENSG00000125257.16	998.506	0.277574	0.090026	0.000173341	0.00403317	ENSG00000125257	ABCC4
ENSG00000105649.10	1588.7	0.276872	0.110197	0.000893431	0.0150827	ENSG00000105649	RAB3A
ENSG00000145354.12	1049.35	0.276632	0.0850075	9.95716e-05	0.00271748	ENSG00000145354	CISD2
ENSG00000100941.9	4286.93	0.276613	0.0450857	8.44642e-11	2.50531e-08	ENSG00000100941	PNN
ENSG00000183837.10	374.15	0.27603	0.110915	0.000996104	0.0166001	ENSG00000183837	PNMA3
ENSG00000260920.2	467.84	0.27595	0.101257	0.000529122	0.00977113	ENSG00000260920	ENSG00000260920
ENSG00000132424.17	4198.08	0.275291	0.0617916	8.38576e-07	6.02603e-05	ENSG00000132424	PNISR
ENSG00000107669.19	1634.33	0.274644	0.0794812	4.71527e-05	0.00158681	ENSG00000107669	ATE1
ENSG00000184205.14	817.608	0.273578	0.099026	0.000449864	0.00853827	ENSG00000184205	TSPYL2
ENSG00000197928.11	628.661	0.27298	0.113039	0.00118223	0.0190547	ENSG00000197928	ZNF677
ENSG00000130816.17	15122.4	0.272689	0.0551884	7.36179e-08	8.21237e-06	ENSG00000130816	DNMT1
ENSG00000151692.15	4215.09	0.272622	0.0568023	1.59548e-07	1.56883e-05	ENSG00000151692	RNF144A
ENSG00000139154.16	905.229	0.272517	0.0797678	5.40236e-05	0.00173999	ENSG00000139154	AEBP2
ENSG00000127990.19	1427.06	0.272383	0.0766652	3.51134e-05	0.00127835	ENSG00000127990	SGCE
ENSG00000056097.16	5327.04	0.272144	0.0428005	2.09912e-11	7.6494e-09	ENSG00000056097	ZFR
ENSG00000203668.3	3804.88	0.271738	0.0660698	4.16807e-06	0.000224941	ENSG00000203668	CHML
ENSG00000121578.13	718.859	0.2712	0.0919002	0.000274106	0.00568771	ENSG00000121578	B4GALT4
ENSG00000204348.10	882.46	0.271127	0.0731599	1.95291e-05	0.000780819	ENSG00000204348	DXO
ENSG00000232573.1	449.856	0.271105	0.104047	0.000721279	0.0126077	ENSG00000232573	RPL3P4
ENSG00000291122.1	606.345	0.270499	0.106152	0.0008619	0.0146443	ENSG00000291122	CASTOR3P
ENSG00000095539.16	888.93	0.270423	0.0964348	0.000425225	0.00816377	ENSG00000095539	SEMA4G
ENSG00000261678.3	1307.03	0.269946	0.0900682	0.000226245	0.00486065	ENSG00000261678	SCRT1
ENSG00000001167.15	4167.02	0.269536	0.0452999	2.74232e-10	6.94897e-08	ENSG00000001167	NFYA
ENSG00000111450.15	1585.48	0.269372	0.0886392	0.000211768	0.00475623	ENSG00000111450	STX2
ENSG00000196458.11	1089.11	0.269207	0.071242	1.53194e-05	0.000645556	ENSG00000196458	ZNF605
ENSG00000086200.17	831.197	0.268724	0.0885683	0.00020953	0.0047188	ENSG00000086200	IPO11
ENSG00000235655.3	2199.08	0.268653	0.0676226	6.88123e-06	0.000337414	ENSG00000235655	H3P6
ENSG00000106415.13	8664.66	0.268471	0.0483788	2.55339e-09	4.63034e-07	ENSG00000106415	GLCCI1
ENSG00000147364.17	1385.1	0.268328	0.0854681	0.000155001	0.0038738	ENSG00000147364	FBXO25
ENSG00000134186.12	2867.54	0.26692	0.0436217	8.3094e-11	2.48392e-08	ENSG00000134186	PRPF38B
ENSG00000170802.17	1009.12	0.266851	0.0678585	8.40129e-06	0.000401321	ENSG00000170802	FOXN2
ENSG00000153933.10	622.17	0.266608	0.106145	0.0010533	0.0173195	ENSG00000153933	DGKE
ENSG00000167088.11	4555.75	0.265342	0.0632018	2.60677e-06	0.00015298	ENSG00000167088	SNRPD1
ENSG00000005483.23	6686.04	0.265316	0.0376628	9.01645e-14	6.50937e-11	ENSG00000005483	KMT2E
ENSG00000129028.9	397.902	0.265308	0.118885	0.00188766	0.0280604	ENSG00000129028	THAP10
ENSG00000198894.8	912.845	0.264849	0.0850472	0.000163974	0.00395096	ENSG00000198894	CIPC
ENSG00000163349.22	2805.39	0.26478	0.0511293	2.9553e-08	3.7075e-06	ENSG00000163349	HIPK1
ENSG00000120992.18	2042.69	0.264759	0.0684979	1.11561e-05	0.000497511	ENSG00000120992	LYPLA1
ENSG00000163291.14	1090.8	0.264407	0.074326	3.23582e-05	0.00119275	ENSG00000163291	PAQR3
ENSG00000178695.6	1533.32	0.264399	0.082486	0.000123218	0.00320827	ENSG00000178695	KCTD12
ENSG00000067191.17	963.21	0.263855	0.0793317	8.36635e-05	0.0023943	ENSG00000067191	CACNB1
ENSG00000115808.13	3398.62	0.263729	0.0486731	6.42817e-09	1.02059e-06	ENSG00000115808	STRN
ENSG00000074603.19	1711.5	0.26365	0.0729955	3.08974e-05	0.00114335	ENSG00000074603	DPP8
ENSG00000100167.21	2933.52	0.263174	0.0609815	1.44738e-06	9.46685e-05	ENSG00000100167	SEPTIN3
ENSG00000048991.18	5374.34	0.262958	0.0365603	6.60621e-14	4.95634e-11	ENSG00000048991	R3HDM1
ENSG00000065615.14	1467.19	0.261941	0.0874923	0.000232316	0.00497432	ENSG00000065615	CYB5R4
ENSG00000100614.18	2186.11	0.26187	0.0572715	5.59349e-07	4.27193e-05	ENSG00000100614	PPM1A
ENSG00000178694.10	690.828	0.261821	0.0917745	0.000368975	0.00728112	ENSG00000178694	NSUN3
ENSG00000198815.9	3763.55	0.261384	0.0382502	9.58342e-13	5.31435e-10	ENSG00000198815	FOXJ3
ENSG00000117266.16	561.83	0.261099	0.117663	0.00203092	0.0297954	ENSG00000117266	CDK18
ENSG00000109689.20	1254	0.261037	0.0746427	4.59708e-05	0.00155662	ENSG00000109689	STIM2
ENSG00000006047.13	1090	0.260753	0.0749406	5.00837e-05	0.00165576	ENSG00000006047	YBX2
ENSG00000115977.21	3612.86	0.260579	0.0553542	3.10241e-07	2.67963e-05	ENSG00000115977	AAK1
ENSG00000168779.21	1682.51	0.259805	0.0682435	1.45109e-05	0.000618985	ENSG00000168779	SHOX2
ENSG00000164219.10	867.524	0.259695	0.0936204	0.000492347	0.00919407	ENSG00000164219	PGGT1B
ENSG00000234456.10	2604.26	0.259649	0.0715084	2.77051e-05	0.00104031	ENSG00000234456	MAGI2-AS3
ENSG00000007202.16	6322.22	0.259623	0.0441378	4.68632e-10	1.07372e-07	ENSG00000007202	BLTP2
ENSG00000127804.13	1432.04	0.259583	0.0783667	8.93415e-05	0.00251543	ENSG00000127804	METTL16
ENSG00000133226.19	8877.24	0.259105	0.04235	1.08334e-10	3.07052e-08	ENSG00000133226	SRRM1
ENSG00000080822.17	2065.88	0.258529	0.0597463	1.66091e-06	0.000106451	ENSG00000080822	CLDND1
ENSG00000138433.16	1259.91	0.257721	0.0657209	8.95387e-06	0.000418829	ENSG00000138433	CIR1
ENSG00000169855.21	2924.4	0.257122	0.0680563	1.9337e-05	0.000775568	ENSG00000169855	ROBO1
ENSG00000113211.6	675.486	0.256252	0.111087	0.00173354	0.0261658	ENSG00000113211	PCDHB6
ENSG00000111897.7	3957.05	0.255841	0.0461955	3.1649e-09	5.49775e-07	ENSG00000111897	SERINC1
ENSG00000163412.13	387.108	0.255566	0.125301	0.00305847	0.0420806	ENSG00000163412	EIF4E3
ENSG00000204186.10	1252.91	0.255461	0.0625939	4.84217e-06	0.00025591	ENSG00000204186	ZDBF2
ENSG00000163900.11	458.963	0.255293	0.102425	0.00108858	0.0177822	ENSG00000163900	TMEM41A
ENSG00000099917.17	3845.74	0.25371	0.0536021	2.26917e-07	2.0722e-05	ENSG00000099917	MED15
ENSG00000136943.12	674.946	0.25355	0.123562	0.00302327	0.0417163	ENSG00000136943	CTSV
ENSG00000105887.11	13528.6	0.252939	0.0836523	0.0002406	0.00508904	ENSG00000105887	MTPN
ENSG00000134371.14	1707.71	0.252672	0.0711242	3.93354e-05	0.00140663	ENSG00000134371	CDC73
ENSG00000105605.8	3762.75	0.252478	0.0511475	8.09142e-08	8.88375e-06	ENSG00000105605	CACNG7
ENSG00000153914.16	2410.69	0.252435	0.0655657	1.29043e-05	0.000559182	ENSG00000153914	SREK1
ENSG00000011405.14	3089.88	0.252099	0.0535328	2.83156e-07	2.47361e-05	ENSG00000011405	PIK3C2A
ENSG00000259663.2	1499.27	0.251992	0.0683044	2.35661e-05	0.00091266	ENSG00000259663	ISL1-DT
ENSG00000119729.12	2750.42	0.251475	0.0643523	9.16656e-06	0.000426173	ENSG00000119729	RHOQ
ENSG00000104081.14	561.838	0.251211	0.107869	0.00160089	0.024414	ENSG00000104081	BMF
ENSG00000198840.2	31328.4	0.251148	0.0512394	3.02406e-07	2.61787e-05	ENSG00000198840	MT-ND3
ENSG00000243943.10	2763.26	0.250987	0.0502638	6.70311e-08	7.58819e-06	ENSG00000243943	ZNF512
ENSG00000165288.11	1630.27	0.250606	0.0593129	2.32603e-06	0.000140159	ENSG00000165288	BRWD3
ENSG00000148516.23	3118.41	0.250382	0.0477355	1.73594e-08	2.39792e-06	ENSG00000148516	ZEB1
ENSG00000135365.17	4422.3	0.250126	0.0395033	3.0404e-11	1.07717e-08	ENSG00000135365	PHF21A
ENSG00000006283.18	1086.21	0.249975	0.120858	0.00274456	0.0385093	ENSG00000006283	CACNA1G
ENSG00000058091.17	1852.42	0.249047	0.0882109	0.000443326	0.00842853	ENSG00000058091	CDK14
ENSG00000182827.9	2026.19	0.248496	0.0627263	8.19389e-06	0.000393379	ENSG00000182827	ACBD3
ENSG00000274070.2	3912.79	0.248054	0.0455317	5.42392e-09	8.90709e-07	ENSG00000274070	CASTOR2
ENSG00000126653.18	1517.91	0.247903	0.0796796	0.000152154	0.00382013	ENSG00000126653	NSRP1
ENSG00000165389.7	800.161	0.247453	0.0996847	0.00114747	0.0186041	ENSG00000165389	SPTSSA
ENSG00000080802.21	1835.35	0.247319	0.0525355	2.93161e-07	2.54359e-05	ENSG00000080802	CNOT4
ENSG00000099365.11	798.387	0.246837	0.088383	0.000489211	0.00916257	ENSG00000099365	STX1B
ENSG00000152700.14	589.337	0.246687	0.104598	0.00156152	0.0238803	ENSG00000152700	SAR1B
ENSG00000167654.18	8021.77	0.246395	0.0385662	1.79756e-11	6.67769e-09	ENSG00000167654	ATCAY
ENSG00000108946.17	6900.45	0.246253	0.0392934	3.07635e-11	1.07991e-08	ENSG00000108946	PRKAR1A
ENSG00000108947.5	3319.04	0.245689	0.0524414	3.12287e-07	2.69122e-05	ENSG00000108947	EFNB3
ENSG00000111011.18	2806.01	0.24554	0.0552071	1.01489e-06	6.99688e-05	ENSG00000111011	RSRC2
ENSG00000149428.21	8993.92	0.245415	0.036389	1.68903e-12	8.61696e-10	ENSG00000149428	HYOU1
ENSG00000215256.6	740.068	0.245359	0.0941747	0.000856263	0.0145873	ENSG00000215256	DHRS4-AS1
ENSG00000171681.13	3455.96	0.245309	0.0606946	6.84522e-06	0.000336656	ENSG00000171681	ATF7IP
ENSG00000148848.15	6781.55	0.245299	0.0889063	0.000438506	0.00837672	ENSG00000148848	ADAM12
ENSG00000143368.10	8957.01	0.245236	0.0335584	3.44438e-14	2.92872e-11	ENSG00000143368	SF3B4
ENSG00000102924.13	538.054	0.245122	0.113301	0.0025003	0.0356043	ENSG00000102924	CBLN1
ENSG00000090905.19	4916.58	0.245098	0.0527851	4.7217e-07	3.74051e-05	ENSG00000090905	TNRC6A
ENSG00000159433.12	1296.77	0.24499	0.101473	0.00149862	0.0231031	ENSG00000159433	STARD9
ENSG00000043093.15	1077.04	0.244908	0.0712401	6.23342e-05	0.00194068	ENSG00000043093	DCUN1D1
ENSG00000288701.1	15696.3	0.244815	0.0496729	2.09504e-08	2.78342e-06	ENSG00000288701	PRRC2B
ENSG00000078687.18	4377.64	0.24454	0.0554661	9.98011e-07	6.93047e-05	ENSG00000078687	TNRC6C
ENSG00000156467.10	3099.52	0.244343	0.0537277	4.78463e-07	3.77473e-05	ENSG00000156467	UQCRB
ENSG00000147044.23	2032.95	0.244165	0.0734032	0.000100442	0.00273928	ENSG00000147044	CASK
ENSG00000196507.11	729.772	0.243721	0.0825146	0.000303307	0.00619618	ENSG00000196507	TCEAL3
ENSG00000173276.14	1425.69	0.243632	0.0616098	8.84795e-06	0.000415398	ENSG00000173276	ZBTB21
ENSG00000162174.12	599.279	0.243426	0.0958695	0.001045	0.0172274	ENSG00000162174	ASRGL1
ENSG00000181222.19	18648.9	0.24332	0.0450019	6.74313e-09	1.06178e-06	ENSG00000181222	POLR2A
ENSG00000214655.11	3613.31	0.243123	0.0547444	1.05934e-06	7.27708e-05	ENSG00000214655	ZSWIM8
ENSG00000008056.14	1577.08	0.243088	0.0644849	1.9472e-05	0.000779348	ENSG00000008056	SYN1
ENSG00000122557.11	1178.58	0.242728	0.0802286	0.000295145	0.00604882	ENSG00000122557	HERPUD2
ENSG00000225783.9	1590.71	0.241773	0.112919	0.00297212	0.0412336	ENSG00000225783	MIAT
ENSG00000143850.16	6923.91	0.241767	0.0645698	2.06662e-05	0.000821043	ENSG00000143850	PLEKHA6
ENSG00000112511.18	1445.03	0.24142	0.0793726	0.000239848	0.00508141	ENSG00000112511	PHF1
ENSG00000137776.17	4986.35	0.240975	0.0506859	1.94959e-07	1.86028e-05	ENSG00000137776	SLTM
ENSG00000196338.15	776.021	0.240809	0.116659	0.00311966	0.0427381	ENSG00000196338	NLGN3
ENSG00000183248.12	5376.15	0.240267	0.0650675	2.80831e-05	0.00105244	ENSG00000183248	PRR36
ENSG00000142156.16	3343.15	0.240016	0.0600667	7.7607e-06	0.000374726	ENSG00000142156	COL6A1
ENSG00000132846.6	1299.52	0.239735	0.0776367	0.00021523	0.00479063	ENSG00000132846	ZBED3
ENSG00000164332.8	1630.45	0.23961	0.0611787	1.01213e-05	0.000460487	ENSG00000164332	UBLCP1
ENSG00000163541.12	1248.92	0.239186	0.079928	0.000336254	0.00674676	ENSG00000163541	SUCLG1
ENSG00000058600.16	1863.33	0.239147	0.0587637	5.39339e-06	0.000278875	ENSG00000058600	POLR3E
ENSG00000054267.22	2771.44	0.238467	0.0669791	3.64506e-05	0.00131452	ENSG00000054267	ARID4B
ENSG00000165209.19	1998.4	0.238255	0.0605194	1.00786e-05	0.000459092	ENSG00000165209	STRBP
ENSG00000113649.14	6577.81	0.238073	0.0377344	8.08874e-12	3.36412e-09	ENSG00000113649	TCERG1
ENSG00000119596.18	9935.45	0.237654	0.0418889	1.03051e-09	2.09612e-07	ENSG00000119596	YLPM1
ENSG00000164244.21	1858.08	0.236489	0.0595321	8.24366e-06	0.000395272	ENSG00000164244	PRRC1
ENSG00000122482.22	2011.73	0.236464	0.0632999	2.19612e-05	0.000860966	ENSG00000122482	ZNF644
ENSG00000143469.21	1969.87	0.236225	0.0688751	6.6391e-05	0.00202577	ENSG00000143469	SYT14
ENSG00000068438.15	1617.49	0.236102	0.0618685	1.61356e-05	0.000675487	ENSG00000068438	FTSJ1
ENSG00000084093.19	1019.47	0.235978	0.0954905	0.00128286	0.0203423	ENSG00000084093	REST
ENSG00000088808.18	593.857	0.235758	0.108881	0.00259316	0.0367192	ENSG00000088808	PPP1R13B
ENSG00000156931.16	1031.04	0.235616	0.0696275	8.10792e-05	0.00233258	ENSG00000156931	VPS8
ENSG00000095787.26	8126.74	0.235455	0.0359093	4.4391e-12	2.04643e-09	ENSG00000095787	WAC
ENSG00000170185.11	1263.98	0.235135	0.0899759	0.000915839	0.0154191	ENSG00000170185	USP38
ENSG00000085449.15	951.342	0.234913	0.0799172	0.000356189	0.00710206	ENSG00000085449	WDFY1
ENSG00000197170.10	3687.28	0.234854	0.0528916	1.00776e-06	6.96304e-05	ENSG00000197170	PSMD12
ENSG00000145920.15	8510.94	0.234637	0.0392434	2.32932e-10	6.06304e-08	ENSG00000145920	CPLX2
ENSG00000105825.14	1785.96	0.234522	0.0898441	0.000858685	0.0146091	ENSG00000105825	TFPI2
ENSG00000143248.13	205129	0.234283	0.0444677	1.80728e-08	2.48748e-06	ENSG00000143248	RGS5
ENSG00000161970.15	1234.25	0.234168	0.0694491	8.07853e-05	0.00232587	ENSG00000161970	RPL26
ENSG00000165997.5	2072.9	0.233703	0.0719357	0.000129761	0.00335931	ENSG00000165997	ARL5B
ENSG00000075336.12	748.116	0.232598	0.0842031	0.000615613	0.0110484	ENSG00000075336	TIMM21
ENSG00000075391.18	1546.04	0.231361	0.0685893	0.000138199	0.00353709	ENSG00000075391	RASAL2
ENSG00000220205.10	1541.32	0.231342	0.0873448	0.000835213	0.0142988	ENSG00000220205	VAMP2
ENSG00000213853.10	1021.17	0.231309	0.094809	0.00144836	0.0224639	ENSG00000213853	EMP2
ENSG00000110881.12	711.951	0.231187	0.109425	0.00308612	0.0423787	ENSG00000110881	ASIC1
ENSG00000163125.16	5645.24	0.230519	0.0424239	7.51251e-09	1.15442e-06	ENSG00000163125	RPRD2
ENSG00000156298.13	903.384	0.230305	0.112759	0.00363071	0.0482536	ENSG00000156298	TSPAN7
ENSG00000090060.19	8029.36	0.230255	0.0480617	2.28873e-07	2.08422e-05	ENSG00000090060	PAPOLA
ENSG00000291093.1	473.188	0.230022	0.107955	0.00300305	0.0415151	ENSG00000291093	SVIL-AS1
ENSG00000101752.13	3692.97	0.229645	0.0571561	6.52438e-06	0.00032595	ENSG00000101752	MIB1
ENSG00000048540.16	1725.98	0.228838	0.0697119	0.00012344	0.00321086	ENSG00000048540	LMO3
ENSG00000118160.14	1033.56	0.228616	0.0849859	0.00077258	0.013364	ENSG00000118160	SLC8A2
ENSG00000116237.16	3966.48	0.228458	0.0533766	2.63256e-06	0.000153593	ENSG00000116237	ICMT
ENSG00000132510.11	6234.55	0.228298	0.064641	4.68318e-05	0.00158018	ENSG00000132510	KDM6B
ENSG00000158258.16	936.635	0.227939	0.110576	0.00359927	0.0479371	ENSG00000158258	CLSTN2
ENSG00000112739.17	3488.06	0.227498	0.0503422	7.47068e-07	5.51835e-05	ENSG00000112739	PRPF4B
ENSG00000172785.19	649.681	0.227491	0.097805	0.00200084	0.0294672	ENSG00000172785	ZNG1A
ENSG00000131437.16	2438.3	0.227269	0.0590499	1.39592e-05	0.00059946	ENSG00000131437	KIF3A
ENSG00000197183.15	3130.59	0.226439	0.0465467	1.48899e-07	1.48545e-05	ENSG00000197183	NOL4L
ENSG00000116254.18	1078.24	0.22594	0.0925541	0.00151786	0.0233339	ENSG00000116254	CHD5
ENSG00000184007.22	6995.71	0.225654	0.0411002	6.96316e-09	1.08305e-06	ENSG00000184007	PTP4A2
ENSG00000176386.9	500.888	0.225512	0.107561	0.00337387	0.0454878	ENSG00000176386	CDC26
ENSG00000146842.17	2108.39	0.225375	0.0520398	2.36993e-06	0.000142133	ENSG00000146842	TMEM209
ENSG00000105835.13	2361	0.22533	0.0556377	5.55736e-06	0.000285391	ENSG00000105835	NAMPT
ENSG00000174579.5	1552.09	0.224924	0.0572099	1.10615e-05	0.000494448	ENSG00000174579	MSL2
ENSG00000183814.16	920.21	0.224817	0.0774241	0.000417605	0.00804168	ENSG00000183814	LIN9
ENSG00000204138.13	5677.31	0.224247	0.0448008	9.26607e-08	9.9592e-06	ENSG00000204138	PHACTR4
ENSG00000171497.5	1702.69	0.224243	0.0646614	6.61611e-05	0.00202279	ENSG00000171497	PPID
ENSG00000177606.9	3020.97	0.223187	0.066668	8.72145e-05	0.002475	ENSG00000177606	JUN
ENSG00000168646.14	654.376	0.223017	0.0945982	0.00181716	0.0272027	ENSG00000168646	AXIN2
ENSG00000107485.18	33196.7	0.222831	0.0347298	1.53225e-11	5.81702e-09	ENSG00000107485	GATA3
ENSG00000117360.13	2413.18	0.22264	0.0507551	1.8072e-06	0.000113732	ENSG00000117360	PRPF3
ENSG00000109046.15	2363.98	0.222576	0.0757406	0.000348182	0.0069569	ENSG00000109046	WSB1
ENSG00000106392.11	1004.39	0.221708	0.0856113	0.00106207	0.0174336	ENSG00000106392	C1GALT1
ENSG00000166710.23	1977.41	0.221672	0.0567831	1.12298e-05	0.000500215	ENSG00000166710	B2M
ENSG00000120896.14	1946.04	0.221524	0.0763942	0.000443422	0.00842853	ENSG00000120896	SORBS3
ENSG00000046653.15	529.589	0.221202	0.101963	0.00301492	0.0416312	ENSG00000046653	GPM6B
ENSG00000067167.8	1477.74	0.220746	0.0590607	2.39042e-05	0.000923884	ENSG00000067167	TRAM1
ENSG00000111790.14	616.556	0.220714	0.10116	0.002947	0.0409445	ENSG00000111790	FGFR1OP2
ENSG00000177485.7	1253.84	0.220707	0.0698531	0.000200271	0.00453699	ENSG00000177485	ZBTB33
ENSG00000089048.15	1222.95	0.220457	0.0750582	0.000360444	0.00716305	ENSG00000089048	ESF1
ENSG00000176788.9	6052.02	0.220151	0.0666574	0.000135631	0.00348299	ENSG00000176788	BASP1
ENSG00000087301.9	508.53	0.219428	0.0931007	0.00200964	0.0295521	ENSG00000087301	TXNDC16
ENSG00000158321.19	7361.84	0.21895	0.0542106	9.12647e-06	0.000424825	ENSG00000158321	AUTS2
ENSG00000204130.14	742.234	0.218891	0.0980813	0.00340696	0.0458374	ENSG00000204130	RUFY2
ENSG00000157657.15	6441.98	0.218479	0.0475329	8.55103e-07	6.07028e-05	ENSG00000157657	ZNF618
ENSG00000108061.13	1723.8	0.218457	0.0519286	3.54731e-06	0.000196997	ENSG00000108061	SHOC2
ENSG00000185565.13	1858.72	0.2184	0.0599108	3.4907e-05	0.00127204	ENSG00000185565	LSAMP
ENSG00000153936.18	1265.76	0.218312	0.07966	0.000719691	0.0125857	ENSG00000153936	HS2ST1
ENSG00000138757.15	8578.62	0.217708	0.0444199	1.28269e-07	1.3053e-05	ENSG00000138757	G3BP2
ENSG00000104671.8	751.886	0.217676	0.100744	0.00300326	0.0415151	ENSG00000104671	DCTN6
ENSG00000197329.12	1256.35	0.217618	0.086325	0.00137469	0.0215133	ENSG00000197329	PELI1
ENSG00000159409.15	13454.2	0.217606	0.0382687	9.88339e-10	2.03316e-07	ENSG00000159409	CELF3
ENSG00000132676.16	3909.69	0.217241	0.0433157	6.3542e-08	7.23603e-06	ENSG00000132676	DAP3
ENSG00000186130.5	942.764	0.217007	0.0799422	0.000793191	0.0136465	ENSG00000186130	ZBTB6
ENSG00000188647.13	2179.14	0.216954	0.0606063	3.62215e-05	0.00130873	ENSG00000188647	PTAR1
ENSG00000102241.12	7837.57	0.216712	0.0476433	7.6813e-07	5.60896e-05	ENSG00000102241	HTATSF1
ENSG00000162734.13	11069.6	0.21669	0.0343133	3.77802e-11	1.2907e-08	ENSG00000162734	PEA15
ENSG00000131023.13	2436.8	0.216642	0.0540686	6.73188e-06	0.00033294	ENSG00000131023	LATS1
ENSG00000162231.14	2676.15	0.216186	0.0516057	6.88934e-06	0.000337414	ENSG00000162231	NXF1
ENSG00000197147.15	1842.8	0.21598	0.0593676	3.71707e-05	0.00133797	ENSG00000197147	LRRC8B
ENSG00000118473.23	933.044	0.215829	0.0867376	0.0014869	0.0229685	ENSG00000118473	SGIP1
ENSG00000154727.11	1188.57	0.215257	0.0686695	0.000235544	0.00502936	ENSG00000154727	GABPA
ENSG00000183426.17	706.023	0.214997	0.0849146	0.00132854	0.0209021	ENSG00000183426	NPIPA1
ENSG00000140199.13	1472.41	0.214926	0.0691341	0.000238701	0.00508141	ENSG00000140199	SLC12A6
ENSG00000080546.14	696.272	0.214496	0.0821335	0.00114014	0.0185323	ENSG00000080546	SESN1
ENSG00000146592.17	1660.61	0.214348	0.0596296	4.62495e-05	0.00156329	ENSG00000146592	CREB5
ENSG00000180354.16	2475.47	0.214285	0.0668957	0.000176169	0.0040705	ENSG00000180354	MTURN
ENSG00000170558.10	6037.75	0.214001	0.0368725	8.3525e-10	1.77551e-07	ENSG00000170558	CDH2
ENSG00000162374.18	18855.1	0.213969	0.0468472	6.53141e-07	4.90985e-05	ENSG00000162374	ELAVL4
ENSG00000074657.14	6569.5	0.213578	0.0361782	4.25532e-10	9.86796e-08	ENSG00000074657	ZNF532
ENSG00000169826.8	1116.13	0.212943	0.0691725	0.000267377	0.00558137	ENSG00000169826	CSGALNACT2
ENSG00000133134.12	1028.76	0.212804	0.0999763	0.0034512	0.046302	ENSG00000133134	BEX2
ENSG00000176014.13	599.426	0.212705	0.0930733	0.00251352	0.0357524	ENSG00000176014	TUBB6
ENSG00000155592.16	1601.29	0.212305	0.0600921	5.58092e-05	0.00178755	ENSG00000155592	ZKSCAN2
ENSG00000198169.9	977.232	0.212184	0.0754928	0.000618044	0.0110868	ENSG00000198169	ZNF251
ENSG00000120685.20	4692.15	0.21205	0.0502844	3.24397e-06	0.000183887	ENSG00000120685	PROSER1
ENSG00000172667.11	1937.48	0.211896	0.0532174	9.75746e-06	0.000448199	ENSG00000172667	ZMAT3
ENSG00000025772.8	1752.18	0.211848	0.057913	3.5685e-05	0.00129486	ENSG00000025772	TOMM34
ENSG00000198160.15	1166.05	0.211575	0.0795253	0.000898911	0.0151654	ENSG00000198160	MIER1
ENSG00000120875.9	5027.21	0.211446	0.0489869	1.83134e-06	0.000115062	ENSG00000120875	DUSP4
ENSG00000048649.14	5135.87	0.211167	0.0426878	1.08719e-07	1.13041e-05	ENSG00000048649	RSF1
ENSG00000114107.9	744.945	0.210921	0.0879487	0.00193546	0.0286639	ENSG00000114107	CEP70
ENSG00000139970.18	5082.76	0.210867	0.0517351	5.8667e-06	0.000298111	ENSG00000139970	RTN1
ENSG00000163811.12	4327.32	0.210853	0.0394719	1.30144e-08	1.8581e-06	ENSG00000163811	WDR43
ENSG00000196150.14	788.432	0.210664	0.0959666	0.002986	0.0413362	ENSG00000196150	ZNF250
ENSG00000122779.18	7935.81	0.210496	0.0436927	2.15107e-07	2.01238e-05	ENSG00000122779	TRIM24
ENSG00000204406.14	1095.64	0.209656	0.082969	0.00135417	0.0212704	ENSG00000204406	MBD5
ENSG00000080824.19	62772.3	0.209333	0.0441142	1.58264e-07	1.56073e-05	ENSG00000080824	HSP90AA1
ENSG00000170759.11	12367.5	0.209224	0.0406615	3.35408e-08	4.13991e-06	ENSG00000170759	KIF5B
ENSG00000157450.16	1596.92	0.208742	0.0663587	0.000221985	0.00479063	ENSG00000157450	RNF111
ENSG00000138160.7	5173.25	0.208706	0.0630927	0.000136708	0.00350828	ENSG00000138160	KIF11
ENSG00000187239.19	2784.53	0.20822	0.0548582	1.75363e-05	0.00071458	ENSG00000187239	FNBP1
ENSG00000182836.11	2056.87	0.208168	0.067671	0.000273722	0.0056859	ENSG00000182836	PLCXD3
ENSG00000148943.12	1343.43	0.207968	0.0614987	0.000102584	0.00278977	ENSG00000148943	LIN7C
ENSG00000110900.16	1057.16	0.207559	0.082982	0.00182593	0.0272912	ENSG00000110900	TSPAN11
ENSG00000133703.14	2773.94	0.207488	0.0540602	1.92446e-05	0.000772673	ENSG00000133703	KRAS
ENSG00000140750.17	3687.81	0.207418	0.0475641	1.97192e-06	0.000121696	ENSG00000140750	ARHGAP17
ENSG00000132823.11	779.872	0.207264	0.0862074	0.00197801	0.0292075	ENSG00000132823	OSER1
ENSG00000120616.16	1364.67	0.20688	0.0745161	0.000673668	0.0119115	ENSG00000120616	EPC1
ENSG00000096746.18	9119.7	0.206768	0.0428608	2.02869e-07	1.92615e-05	ENSG00000096746	HNRNPH3
ENSG00000164715.6	5067.87	0.206315	0.0390474	1.98922e-08	2.70866e-06	ENSG00000164715	LMTK2
ENSG00000144468.17	924.708	0.206036	0.072358	0.000578144	0.0105391	ENSG00000144468	RHBDD1
ENSG00000064547.14	981.211	0.205705	0.0922223	0.0028919	0.0402813	ENSG00000064547	LPAR2
ENSG00000168172.9	2058.96	0.205667	0.058444	6.70446e-05	0.00204283	ENSG00000168172	HOOK3
ENSG00000168268.11	10555.8	0.205146	0.0574975	5.10368e-05	0.00167912	ENSG00000168268	NT5DC2
ENSG00000029363.17	12283.5	0.205099	0.0387159	2.44139e-08	3.15591e-06	ENSG00000029363	BCLAF1
ENSG00000103494.16	780.832	0.204873	0.0955436	0.00364138	0.0483449	ENSG00000103494	RPGRIP1L
ENSG00000151474.23	2121.27	0.204727	0.0529856	1.67797e-05	0.000690369	ENSG00000151474	FRMD4A
ENSG00000139318.8	1640.63	0.204529	0.0668324	0.000388546	0.0076083	ENSG00000139318	DUSP6
ENSG00000139505.13	1191.13	0.204064	0.0879699	0.00241715	0.0345618	ENSG00000139505	MTMR6
ENSG00000011347.10	1321.54	0.203972	0.0779188	0.000942637	0.0157916	ENSG00000011347	SYT7
ENSG00000121390.19	2434.81	0.203809	0.0518525	1.31314e-05	0.000567094	ENSG00000121390	PSPC1
ENSG00000124767.7	4405.09	0.203712	0.0715761	0.000557267	0.0102022	ENSG00000124767	GLO1
ENSG00000072041.18	1461.84	0.203585	0.0634962	0.000197017	0.00447121	ENSG00000072041	SLC6A15
ENSG00000100154.15	4228.16	0.203483	0.0492968	6.02273e-06	0.000305634	ENSG00000100154	TTC28
ENSG00000015133.20	1739.32	0.203248	0.0627952	0.000174576	0.00404102	ENSG00000015133	CCDC88C
ENSG00000116147.18	1228.01	0.203058	0.0709385	0.00059131	0.0107229	ENSG00000116147	TNR
ENSG00000175387.16	3487.98	0.202787	0.0626985	0.000170094	0.00403317	ENSG00000175387	SMAD2
ENSG00000117475.14	871.045	0.202752	0.0921502	0.00324095	0.0441154	ENSG00000117475	BLZF1
ENSG00000136450.13	4260.03	0.202635	0.0520014	1.68518e-05	0.000691154	ENSG00000136450	SRSF1
ENSG00000115275.15	1728.8	0.202343	0.0620293	0.00016097	0.00393263	ENSG00000115275	MOGS
ENSG00000065413.20	1939.32	0.202321	0.0709157	0.000550954	0.0101012	ENSG00000065413	ANKRD44
ENSG00000133773.12	888.982	0.202192	0.0855227	0.00227202	0.032793	ENSG00000133773	CCDC59
ENSG00000128595.17	8495.28	0.201784	0.0415518	1.59905e-07	1.56883e-05	ENSG00000128595	CALU
ENSG00000257621.9	1104.38	0.20158	0.0810256	0.00239465	0.0342863	ENSG00000257621	PSMA3-AS1
ENSG00000005889.16	1975.28	0.201311	0.0580829	8.41317e-05	0.00240241	ENSG00000005889	ZFX
ENSG00000242125.3	1144.94	0.201006	0.0836812	0.00202726	0.0297655	ENSG00000242125	SNHG3
ENSG00000153317.15	8381.07	0.200951	0.0401983	9.94488e-08	1.05995e-05	ENSG00000153317	ASAP1
ENSG00000029534.22	1188.78	0.200892	0.0931548	0.00332822	0.045031	ENSG00000029534	ANK1
ENSG00000188706.13	1267.75	0.2005	0.0684451	0.000493959	0.00921968	ENSG00000188706	ZDHHC9
ENSG00000125686.12	5576.68	0.200461	0.04067	1.0093e-07	1.06702e-05	ENSG00000125686	MED1
ENSG00000092140.16	1321.76	0.200461	0.0788711	0.00146192	0.0226193	ENSG00000092140	G2E3
ENSG00000130475.16	522.454	0.200267	0.0894676	0.00298407	0.0413362	ENSG00000130475	FCHO1
ENSG00000187607.16	1329.53	0.199876	0.0716958	0.000743029	0.0129347	ENSG00000187607	ZNF286A
ENSG00000189403.15	23831.8	0.1993	0.049102	7.57135e-06	0.000366712	ENSG00000189403	HMGB1
ENSG00000172766.19	1172.95	0.199271	0.0891673	0.00304444	0.0419329	ENSG00000172766	NAA16
ENSG00000111676.15	16547.2	0.198925	0.0466364	2.31544e-06	0.0001399	ENSG00000111676	ATN1
ENSG00000157077.16	1161.76	0.198242	0.0764288	0.00125347	0.019959	ENSG00000157077	ZFYVE9
ENSG00000132821.12	1491.23	0.198094	0.0700532	0.000659246	0.0116998	ENSG00000132821	VSTM2L
ENSG00000265241.8	3637.23	0.197807	0.0617821	0.000209743	0.00471894	ENSG00000265241	RBM8A
ENSG00000133858.17	1485.99	0.197792	0.0820532	0.00217638	0.0315914	ENSG00000133858	ZFC3H1
ENSG00000197323.12	3149.28	0.197511	0.0572959	8.99938e-05	0.00252552	ENSG00000197323	TRIM33
ENSG00000130827.6	1972.07	0.197409	0.0655917	0.000386446	0.00757509	ENSG00000130827	PLXNA3
ENSG00000164615.6	1016.65	0.197022	0.0760639	0.00139934	0.0218186	ENSG00000164615	CAMLG
ENSG00000136451.9	5724.66	0.196844	0.0371987	2.06705e-08	2.76544e-06	ENSG00000136451	VEZF1
ENSG00000066654.14	1792.77	0.196751	0.064238	0.000317864	0.00643514	ENSG00000066654	THUMPD1
ENSG00000111912.20	2324.39	0.196459	0.0582337	9.06556e-05	0.0025375	ENSG00000111912	NCOA7
ENSG00000180329.14	804.769	0.196388	0.0772743	0.00149768	0.0230978	ENSG00000180329	CCDC43
ENSG00000104388.15	2574.85	0.196102	0.0615161	0.000229102	0.0049165	ENSG00000104388	RAB2A
ENSG00000146281.6	1763.28	0.195867	0.0556717	6.71102e-05	0.00204283	ENSG00000146281	PM20D2
ENSG00000167004.14	8392.15	0.195863	0.0340904	3.06254e-10	7.57182e-08	ENSG00000167004	PDIA3
ENSG00000149231.16	1304.99	0.195813	0.0724594	0.00102991	0.0170152	ENSG00000149231	CCDC82
ENSG00000085185.16	3148.7	0.195618	0.0491627	9.40074e-06	0.000433897	ENSG00000085185	BCORL1
ENSG00000236088.12	533.352	0.195138	0.0873251	0.00333092	0.0450357	ENSG00000236088	COX10-DT
ENSG00000113387.12	3372.72	0.194257	0.0460678	3.30508e-06	0.000186798	ENSG00000113387	SUB1
ENSG00000153132.13	1036.16	0.193939	0.0822348	0.00245741	0.0350588	ENSG00000153132	CLGN
ENSG00000163939.19	7040.35	0.193635	0.0401182	2.86741e-07	2.49354e-05	ENSG00000163939	PBRM1
ENSG00000062485.19	9654.12	0.193571	0.0397278	2.29323e-07	2.08422e-05	ENSG00000062485	CS
ENSG00000163510.14	1800.18	0.193562	0.0627828	0.000301226	0.00616024	ENSG00000163510	CWC22
ENSG00000146676.10	3179.31	0.19351	0.0660113	0.00050708	0.00942883	ENSG00000146676	PURB
ENSG00000164611.13	2963.52	0.193143	0.0520676	3.93843e-05	0.00140706	ENSG00000164611	PTTG1
ENSG00000134265.13	776.135	0.192955	0.0833694	0.00280687	0.0392398	ENSG00000134265	NAPG
ENSG00000077080.10	2528.99	0.192642	0.0509401	2.61469e-05	0.00099252	ENSG00000077080	ACTL6B
ENSG00000072364.13	6116.22	0.192342	0.0414307	6.28591e-07	4.7452e-05	ENSG00000072364	AFF4
ENSG00000178202.14	1493.61	0.192268	0.0879703	0.0035237	0.0471424	ENSG00000178202	POGLUT3
ENSG00000143771.12	1515.38	0.192058	0.0711801	0.00115883	0.0187542	ENSG00000143771	CNIH4
ENSG00000125944.21	16688.4	0.192027	0.0392872	1.93857e-07	1.85438e-05	ENSG00000125944	HNRNPR
ENSG00000233369.7	2870.81	0.191924	0.054514	6.43258e-05	0.00197853	ENSG00000233369	GTF2IP4
ENSG00000180628.15	811.262	0.1919	0.0815136	0.00255991	0.0363477	ENSG00000180628	PCGF5
ENSG00000066422.7	1033.57	0.19181	0.0819972	0.00269692	0.0379244	ENSG00000066422	ZBTB11
ENSG00000175455.16	2912.62	0.191368	0.0589398	0.000151793	0.00381356	ENSG00000175455	CCDC14
ENSG00000068654.17	5147.9	0.191276	0.0475247	8.55818e-06	0.000407291	ENSG00000068654	POLR1A
ENSG00000182247.11	880.366	0.191105	0.0777518	0.00175847	0.0264795	ENSG00000182247	UBE2E2
ENSG00000132680.11	2697.44	0.190939	0.0830517	0.00295795	0.0410816	ENSG00000132680	KHDC4
ENSG00000261115.7	3358.93	0.190921	0.0487535	1.45585e-05	0.000619931	ENSG00000261115	TMEM178B
ENSG00000149260.18	1659.47	0.190831	0.0690488	0.000922698	0.0155119	ENSG00000149260	CAPN5
ENSG00000116922.15	1182.78	0.190789	0.0705553	0.00101943	0.0169005	ENSG00000116922	C1orf109
ENSG00000197283.18	2092.78	0.190681	0.0621029	0.000346003	0.0069206	ENSG00000197283	SYNGAP1
ENSG00000171791.14	1662.48	0.190675	0.0711159	0.00104811	0.0172712	ENSG00000171791	BCL2
ENSG00000055208.20	3802.87	0.190291	0.041281	1.25763e-06	8.41269e-05	ENSG00000055208	TAB2
ENSG00000285967.1	866.55	0.190143	0.0737613	0.0014689	0.0227089	ENSG00000285967	NIPBL-DT
ENSG00000128596.17	1662.82	0.189915	0.0689704	0.000882741	0.0149189	ENSG00000128596	CCDC136
ENSG00000137337.16	8421.55	0.189861	0.0542539	0.000135519	0.00348245	ENSG00000137337	MDC1
ENSG00000147180.17	1874.84	0.189833	0.0714762	0.00116135	0.0187813	ENSG00000147180	ZNF711
ENSG00000115211.17	1663.36	0.189809	0.0641683	0.000483102	0.00907014	ENSG00000115211	EIF2B4
ENSG00000164040.18	1330.86	0.189658	0.0763468	0.00185395	0.0276345	ENSG00000164040	PGRMC2
ENSG00000165632.9	1697.98	0.189634	0.05863	0.000185879	0.0042614	ENSG00000165632	TAF3
ENSG00000135870.12	1954.78	0.189307	0.0653795	0.00057375	0.010464	ENSG00000135870	RC3H1
ENSG00000171634.19	10887.3	0.188675	0.0420081	9.61484e-07	6.71337e-05	ENSG00000171634	BPTF
ENSG00000144161.14	764.01	0.1878	0.0769089	0.00209595	0.0305747	ENSG00000144161	ZC3H8
ENSG00000141867.19	10587	0.187384	0.0446422	4.89443e-06	0.0002576	ENSG00000141867	BRD4
ENSG00000057608.17	9135.81	0.187263	0.0404515	8.14501e-07	5.8949e-05	ENSG00000057608	GDI2
ENSG00000178105.12	1998.97	0.187223	0.0638635	0.000540842	0.00994847	ENSG00000178105	DDX10
ENSG00000197728.11	10848.2	0.186883	0.0402084	5.29948e-07	4.07996e-05	ENSG00000197728	RPS26
ENSG00000117707.17	9765.65	0.186822	0.0437838	3.24322e-06	0.000183887	ENSG00000117707	PROX1
ENSG00000138078.16	3579.65	0.186799	0.0475211	1.50531e-05	0.000637143	ENSG00000138078	PREPL
ENSG00000115561.16	1902.06	0.186689	0.0709268	0.00124476	0.0198617	ENSG00000115561	CHMP3
ENSG00000137509.12	1317.43	0.186597	0.062135	0.000415621	0.00801167	ENSG00000137509	PRCP
ENSG00000204673.11	5346.66	0.186446	0.0495498	2.634e-05	0.000998857	ENSG00000204673	AKT1S1
ENSG00000035862.13	16087.7	0.186203	0.0374246	1.21887e-07	1.247e-05	ENSG00000035862	TIMP2
ENSG00000119402.18	3637.8	0.186174	0.0559639	0.000156597	0.00390606	ENSG00000119402	FBXW2
ENSG00000166439.6	838.797	0.185942	0.0769153	0.00224578	0.032451	ENSG00000166439	RNF169
ENSG00000008441.19	2407.65	0.185878	0.0520292	6.15003e-05	0.0019249	ENSG00000008441	NFIX
ENSG00000124383.11	2176.67	0.185371	0.0567406	0.000161373	0.00393263	ENSG00000124383	MPHOSPH10
ENSG00000164548.12	3505.84	0.185266	0.0509893	4.9034e-05	0.00163289	ENSG00000164548	TRA2A
ENSG00000160352.16	2311.97	0.185031	0.0587895	0.000285506	0.00588595	ENSG00000160352	ZNF714
ENSG00000198265.12	4817.45	0.184875	0.0415604	1.60258e-06	0.00010293	ENSG00000198265	HELZ
ENSG00000073711.11	863.072	0.184305	0.0792799	0.00310233	0.0425464	ENSG00000073711	PPP2R3A
ENSG00000058668.16	1200.01	0.184159	0.0679951	0.00106362	0.0174517	ENSG00000058668	ATP2B4
ENSG00000182986.15	2035.82	0.183978	0.053886	0.000114647	0.00302117	ENSG00000182986	ZNF320
ENSG00000170949.18	1110.12	0.183814	0.0655268	0.000826682	0.0141928	ENSG00000170949	ZNF160
ENSG00000122257.20	4254.77	0.183291	0.0563444	0.000185796	0.0042614	ENSG00000122257	RBBP6
ENSG00000176887.7	18271.4	0.183218	0.0480252	2.65515e-05	0.00100588	ENSG00000176887	SOX11
ENSG00000183337.18	10799	0.1832	0.0386577	3.25931e-07	2.77372e-05	ENSG00000183337	BCOR
ENSG00000185129.8	973.41	0.183094	0.0727069	0.00174482	0.0263153	ENSG00000185129	PURA
ENSG00000106443.17	5549.04	0.18289	0.0382665	3.26209e-07	2.77372e-05	ENSG00000106443	PHF14
ENSG00000204065.3	1163.17	0.18288	0.0809461	0.00367248	0.0487241	ENSG00000204065	TCEAL5
ENSG00000171940.14	1032.26	0.182752	0.0716863	0.00171324	0.0259157	ENSG00000171940	ZNF217
ENSG00000196562.16	4367.83	0.182619	0.0486842	2.72834e-05	0.00102852	ENSG00000196562	SULF2
ENSG00000017260.20	2710.1	0.182535	0.0562001	0.000211814	0.00475623	ENSG00000017260	ATP2C1
ENSG00000197380.11	1354.07	0.18184	0.0611497	0.000507135	0.00942883	ENSG00000197380	DACT3
ENSG00000138018.19	2853.65	0.180694	0.0564666	0.00025584	0.00536396	ENSG00000138018	SELENOI
ENSG00000126945.9	3349.04	0.180674	0.0475097	2.57376e-05	0.000980873	ENSG00000126945	HNRNPH2
ENSG00000125648.15	3986.39	0.180427	0.0436006	6.89589e-06	0.000337414	ENSG00000125648	SLC25A23
ENSG00000136940.14	1254.44	0.180122	0.0649823	0.000947298	0.0158457	ENSG00000136940	PDCL
ENSG00000136925.15	1303.97	0.179999	0.0619495	0.000639447	0.0114013	ENSG00000136925	TSTD2
ENSG00000132434.10	1232.42	0.17936	0.0716368	0.00200155	0.0294672	ENSG00000132434	LANCL2
ENSG00000136108.15	5830.49	0.179321	0.0512507	8.65415e-05	0.00246196	ENSG00000136108	CKAP2
ENSG00000145041.17	2777.17	0.17853	0.05171	0.000121132	0.00317022	ENSG00000145041	DCAF1
ENSG00000168280.18	13365.7	0.177924	0.034454	3.43817e-08	4.21649e-06	ENSG00000168280	KIF5C
ENSG00000085719.13	2648.49	0.177495	0.0483982	4.87648e-05	0.00162534	ENSG00000085719	CPNE3
ENSG00000161813.23	2836.22	0.177032	0.0623723	0.0007764	0.013424	ENSG00000161813	LARP4
ENSG00000139990.18	2765.41	0.177018	0.0503765	7.2852e-05	0.0021676	ENSG00000139990	DCAF5
ENSG00000189079.18	4040.34	0.176996	0.0459037	1.80859e-05	0.000733851	ENSG00000189079	ARID2
ENSG00000155545.20	1509.34	0.176975	0.0776201	0.0034381	0.0461585	ENSG00000155545	MIER3
ENSG00000011426.11	3953.76	0.176971	0.053371	0.000134146	0.00345413	ENSG00000011426	ANLN
ENSG00000198646.14	7906.11	0.176914	0.0402979	2.16092e-06	0.000131871	ENSG00000198646	NCOA6
ENSG00000132286.12	1865.3	0.176904	0.0557226	0.000256978	0.00537896	ENSG00000132286	TIMM10B
ENSG00000033800.14	2229.77	0.176871	0.0652334	0.00114363	0.0185654	ENSG00000033800	PIAS1
ENSG00000131773.15	1480.86	0.176844	0.0744981	0.00245304	0.0350096	ENSG00000131773	KHDRBS3
ENSG00000132780.17	15575.9	0.176435	0.0386154	8.38669e-07	6.02603e-05	ENSG00000132780	NASP
ENSG00000168259.17	3276.61	0.176017	0.058242	0.000450652	0.00854897	ENSG00000168259	DNAJC7
ENSG00000102531.16	2789.13	0.175824	0.0569844	0.000436907	0.00835034	ENSG00000102531	FNDC3A
ENSG00000163374.20	3120.64	0.174635	0.0540914	0.000250945	0.00526709	ENSG00000163374	YY1AP1
ENSG00000159840.16	3345.92	0.174537	0.0604895	0.000690842	0.012159	ENSG00000159840	ZYX
ENSG00000166477.13	2009.69	0.174401	0.0644935	0.00118515	0.0190776	ENSG00000166477	LEO1
ENSG00000113141.19	5278.79	0.173939	0.0407332	3.57409e-06	0.000198196	ENSG00000113141	IK
ENSG00000123066.9	2942.56	0.173518	0.0530937	0.000217757	0.00479063	ENSG00000123066	MED13L
ENSG00000117122.14	2839.87	0.173266	0.0474745	5.35325e-05	0.00172708	ENSG00000117122	MFAP2
ENSG00000109929.10	1649.13	0.172642	0.0691771	0.00213702	0.0310909	ENSG00000109929	SC5D
ENSG00000090924.15	4065.69	0.172385	0.0582511	0.000572419	0.0104497	ENSG00000090924	PLEKHG2
ENSG00000101745.17	1409.04	0.172178	0.0632106	0.0011832	0.0190622	ENSG00000101745	ANKRD12
ENSG00000198171.13	1033	0.171435	0.0706423	0.00269416	0.0379135	ENSG00000198171	DDRGK1
ENSG00000018189.13	4202	0.171152	0.0485722	8.44373e-05	0.00240747	ENSG00000018189	RUFY3
ENSG00000105894.13	1273.07	0.17115	0.0638885	0.00135871	0.0213154	ENSG00000105894	PTN
ENSG00000198315.11	2946.12	0.171114	0.0437362	1.67002e-05	0.000689904	ENSG00000198315	ZKSCAN8
ENSG00000129315.12	2213.35	0.171077	0.0543012	0.00028936	0.00595257	ENSG00000129315	CCNT1
ENSG00000168993.15	2552.7	0.170793	0.0521719	0.000222346	0.00479063	ENSG00000168993	CPLX1
ENSG00000119396.12	3057.21	0.170123	0.058522	0.000703905	0.0123548	ENSG00000119396	RAB14
ENSG00000100095.19	4575.4	0.169846	0.0446768	2.26945e-05	0.00088608	ENSG00000100095	SEZ6L
ENSG00000236287.8	1671.59	0.16966	0.0659867	0.00183026	0.0273346	ENSG00000236287	ZBED5
ENSG00000054793.14	2477.77	0.169405	0.0663245	0.00199873	0.0294483	ENSG00000054793	ATP9A
ENSG00000070778.13	2283.13	0.169024	0.0566254	0.000541065	0.00994847	ENSG00000070778	PTPN21
ENSG00000118579.13	1780.28	0.168439	0.0623229	0.00135778	0.0213096	ENSG00000118579	MED28
ENSG00000113810.16	10970.2	0.168378	0.0446401	1.86729e-05	0.000752878	ENSG00000113810	SMC4
ENSG00000167257.11	1586.9	0.168184	0.0562791	0.000549093	0.0100767	ENSG00000167257	RNF214
ENSG00000133216.17	4573.64	0.167174	0.0467844	5.86397e-05	0.00185586	ENSG00000133216	EPHB2
ENSG00000173744.18	2692.85	0.167076	0.0685699	0.00277749	0.0389001	ENSG00000173744	AGFG1
ENSG00000181827.16	4701.67	0.166769	0.0424575	1.78348e-05	0.000725202	ENSG00000181827	RFX7
ENSG00000123983.15	4390.45	0.166612	0.0434145	2.58841e-05	0.000984496	ENSG00000123983	ACSL3
ENSG00000061936.10	4118.37	0.166385	0.0419467	1.44175e-05	0.000616375	ENSG00000061936	SFSWAP
ENSG00000162430.18	7593.19	0.166291	0.0424784	1.81288e-05	0.000734812	ENSG00000162430	SELENON
ENSG00000182518.14	836.702	0.16602	0.0708127	0.00340771	0.0458374	ENSG00000182518	FAM104B
ENSG00000076242.17	2197.85	0.165837	0.0569992	0.000725805	0.0126579	ENSG00000076242	MLH1
ENSG00000198353.8	1548.51	0.165677	0.0594868	0.00107837	0.0176483	ENSG00000198353	HOXC4
ENSG00000083642.19	4594.82	0.165435	0.0489138	0.000151371	0.00380546	ENSG00000083642	PDS5B
ENSG00000126870.16	1309.3	0.165135	0.0692562	0.00306732	0.0421872	ENSG00000126870	DYNC2I1
ENSG00000166783.22	2629.44	0.164818	0.04588	6.75974e-05	0.00205439	ENSG00000166783	MARF1
ENSG00000066084.13	3213.7	0.164591	0.0549415	0.00057958	0.0105552	ENSG00000066084	DIP2B
ENSG00000169592.15	3175.2	0.16451	0.0443621	4.3379e-05	0.0014767	ENSG00000169592	INO80E
ENSG00000136888.8	3198.73	0.164237	0.0536485	0.000463234	0.00875295	ENSG00000136888	ATP6V1G1
ENSG00000122376.12	1668.93	0.164154	0.068661	0.00318445	0.0434545	ENSG00000122376	SHLD2
ENSG00000151893.15	2235.87	0.164116	0.0631321	0.00176697	0.0265657	ENSG00000151893	CACUL1
ENSG00000138593.9	1673.51	0.16408	0.0639181	0.00189775	0.0281776	ENSG00000138593	SECISBP2L
ENSG00000117614.10	1634.3	0.163697	0.0698512	0.0035652	0.0475646	ENSG00000117614	SYF2
ENSG00000105723.13	3975.94	0.162978	0.0503567	0.000270957	0.00563583	ENSG00000105723	GSK3A
ENSG00000108852.16	1918.15	0.162938	0.0674195	0.00303138	0.041768	ENSG00000108852	MPP2
ENSG00000115904.15	5386.8	0.162815	0.0351661	8.84139e-07	6.26478e-05	ENSG00000115904	SOS1
ENSG00000010244.19	6255.76	0.162504	0.0379056	3.39202e-06	0.000190463	ENSG00000010244	ZNF207
ENSG00000196782.13	5806.46	0.16235	0.036225	1.68525e-06	0.000107471	ENSG00000196782	MAML3
ENSG00000166734.20	2784.9	0.162331	0.0613191	0.00165176	0.0250998	ENSG00000166734	GOLM2
ENSG00000158417.11	6478.58	0.162328	0.0450063	6.60575e-05	0.00202205	ENSG00000158417	EIF5B
ENSG00000143569.20	23920.9	0.162301	0.0361916	1.83609e-06	0.000115171	ENSG00000143569	UBAP2L
ENSG00000170540.15	6635.25	0.161371	0.0549755	0.000708155	0.0124147	ENSG00000170540	ARL6IP1
ENSG00000163785.14	1780.6	0.161273	0.0684594	0.00351216	0.0470373	ENSG00000163785	RYK
ENSG00000173905.9	5095.17	0.161088	0.0375305	4.21176e-06	0.000226341	ENSG00000173905	GOLIM4
ENSG00000170921.16	5590.45	0.160914	0.0461263	8.72677e-05	0.002475	ENSG00000170921	TANC2
ENSG00000165417.12	2594.92	0.160879	0.0493744	0.000255104	0.00535145	ENSG00000165417	GTF2A1
ENSG00000168610.16	2344.09	0.160815	0.0557574	0.000777158	0.0134311	ENSG00000168610	STAT3
ENSG00000163938.17	4066.21	0.160678	0.0455226	8.73181e-05	0.002475	ENSG00000163938	GNL3
ENSG00000062650.20	2827.9	0.160579	0.0487656	0.000200919	0.00454898	ENSG00000062650	WAPL
ENSG00000135932.12	1923.77	0.159539	0.0544446	0.000732076	0.0127557	ENSG00000135932	CAB39
ENSG00000074054.21	6742.34	0.15933	0.0462871	0.000104549	0.00283112	ENSG00000074054	CLASP1
ENSG00000154380.19	18830.1	0.158892	0.0387559	9.0411e-06	0.000422393	ENSG00000154380	ENAH
ENSG00000144560.16	2693.88	0.157956	0.0554005	0.000838448	0.0143285	ENSG00000144560	VGLL4
ENSG00000135930.15	2852.04	0.157871	0.0569498	0.00114878	0.0186174	ENSG00000135930	EIF4E2
ENSG00000159579.14	1472.08	0.157782	0.0581248	0.0013909	0.0217048	ENSG00000159579	RSPRY1
ENSG00000127946.17	6634.14	0.157633	0.0442504	8.98951e-05	0.00252552	ENSG00000127946	HIP1
ENSG00000148143.13	5036.18	0.157382	0.0560589	0.0010528	0.0173187	ENSG00000148143	ZNF462
ENSG00000115355.18	3880.43	0.157324	0.0552906	0.000855419	0.0145795	ENSG00000115355	CCDC88A
ENSG00000171262.11	1929.55	0.157082	0.0578247	0.0014251	0.0221212	ENSG00000171262	FAM98B
ENSG00000113194.13	3794.55	0.156663	0.0465686	0.000177253	0.00409308	ENSG00000113194	FAF2
ENSG00000175334.8	5566.79	0.156615	0.0500067	0.000402957	0.00782658	ENSG00000175334	BANF1
ENSG00000132842.15	1946.43	0.15635	0.0583594	0.0024196	0.0345839	ENSG00000132842	AP3B1
ENSG00000173575.24	3974.26	0.156151	0.0602072	0.00228593	0.0329317	ENSG00000173575	CHD2
ENSG00000100393.15	3928.55	0.155625	0.0608574	0.00238563	0.0341878	ENSG00000100393	EP300
ENSG00000000419.14	1392.49	0.155336	0.0628092	0.00292616	0.040714	ENSG00000000419	DPM1
ENSG00000125676.20	3343.19	0.155078	0.0409818	3.69761e-05	0.00133222	ENSG00000125676	THOC2
ENSG00000172943.21	2554.93	0.154997	0.0536253	0.000867977	0.0147155	ENSG00000172943	PHF8
ENSG00000058272.19	2148.54	0.154995	0.0627076	0.00287109	0.0400644	ENSG00000058272	PPP1R12A
ENSG00000196132.14	1668.86	0.15476	0.0582593	0.00174797	0.0263525	ENSG00000196132	MYT1
ENSG00000169410.11	3046.52	0.154607	0.0544259	0.00103693	0.0171017	ENSG00000169410	PTPN9
ENSG00000156304.15	5269.62	0.154281	0.0431988	7.97897e-05	0.00230241	ENSG00000156304	SCAF4
ENSG00000275700.6	3005.41	0.154227	0.0469395	0.000194499	0.00441932	ENSG00000275700	AATF
ENSG00000006712.15	3821.54	0.154124	0.0453213	0.000163679	0.00394635	ENSG00000006712	PAF1
ENSG00000137343.18	2684.54	0.154114	0.0521628	0.000684777	0.0120856	ENSG00000137343	ATAT1
ENSG00000134283.18	2618.48	0.153946	0.0572124	0.0017707	0.0266064	ENSG00000134283	PPHLN1
ENSG00000097033.15	2000.89	0.153835	0.0553718	0.00123481	0.0197193	ENSG00000097033	SH3GLB1
ENSG00000132356.12	1376.7	0.153472	0.0612986	0.00272019	0.0382095	ENSG00000132356	PRKAA1
ENSG00000186298.12	4892.15	0.152821	0.0496295	0.000424883	0.00816129	ENSG00000186298	PPP1CC
ENSG00000186868.18	3095.99	0.151933	0.0583009	0.00193918	0.0287036	ENSG00000186868	MAPT
ENSG00000165527.8	3125	0.15183	0.0412246	6.14333e-05	0.0019249	ENSG00000165527	ARF6
ENSG00000054356.14	4572.37	0.151351	0.0552123	0.00113543	0.0184636	ENSG00000054356	PTPRN
ENSG00000135164.19	3773.43	0.151215	0.0579048	0.0021421	0.0311528	ENSG00000135164	DMTF1
ENSG00000132359.17	2262.02	0.151115	0.0559676	0.00163532	0.0248796	ENSG00000132359	RAP1GAP2
ENSG00000136238.20	14778.6	0.151004	0.0272192	6.82947e-09	1.07097e-06	ENSG00000136238	RAC1
ENSG00000033627.18	3165.92	0.150903	0.0485914	0.000439489	0.00838712	ENSG00000033627	ATP6V0A1
ENSG00000104067.17	4500.97	0.150784	0.0483881	0.000278724	0.00577101	ENSG00000104067	TJP1
ENSG00000163320.12	3730.7	0.150323	0.0458679	0.000268927	0.00560761	ENSG00000163320	CGGBP1
ENSG00000178567.8	1859.51	0.150182	0.057913	0.00207234	0.0302648	ENSG00000178567	EPM2AIP1
ENSG00000172845.18	3704.28	0.149983	0.0405278	5.65265e-05	0.00180691	ENSG00000172845	SP3
ENSG00000011021.23	2171.12	0.149684	0.0583601	0.00241144	0.0344931	ENSG00000011021	CLCN6
ENSG00000180357.10	7167.15	0.149532	0.0359672	7.89111e-06	0.000380274	ENSG00000180357	ZNF609
ENSG00000166197.17	14418.7	0.148998	0.0365337	1.07416e-05	0.000484048	ENSG00000166197	NOLC1
ENSG00000196199.14	2385.73	0.148484	0.0547603	0.00152628	0.0234351	ENSG00000196199	MPHOSPH8
ENSG00000120063.10	5505.68	0.147887	0.0485991	0.000588631	0.0106895	ENSG00000120063	GNA13
ENSG00000143379.13	3482.56	0.147361	0.0432519	0.000185091	0.00424843	ENSG00000143379	SETDB1
ENSG00000140836.17	9370.34	0.146988	0.0596826	0.00308618	0.0423787	ENSG00000140836	ZFHX3
ENSG00000135439.12	2929.69	0.146971	0.0493197	0.000648095	0.011534	ENSG00000135439	AGAP2
ENSG00000118418.16	1997.65	0.146911	0.0498637	0.000861826	0.0146443	ENSG00000118418	HMGN3
ENSG00000078967.13	1990.98	0.146623	0.054297	0.00169957	0.0257445	ENSG00000078967	UBE2D4
ENSG00000155304.6	1734.39	0.146342	0.0562444	0.00228987	0.0329636	ENSG00000155304	HSPA13
ENSG00000186566.13	4141.15	0.146018	0.04603	0.000395453	0.00768863	ENSG00000186566	GPATCH8
ENSG00000072062.16	5474.87	0.145678	0.0423758	0.000150753	0.00379761	ENSG00000072062	PRKACA
ENSG00000168385.18	10796.2	0.145216	0.0432606	0.000214989	0.00479063	ENSG00000168385	SEPTIN2
ENSG00000088367.23	3822.55	0.144783	0.0407569	0.000103705	0.00281624	ENSG00000088367	EPB41L1
ENSG00000115806.13	4534.39	0.144442	0.0509575	0.00125229	0.0199485	ENSG00000115806	GORASP2
ENSG00000197121.15	3077.92	0.144044	0.0533104	0.00181519	0.0271945	ENSG00000197121	PGAP1
ENSG00000117036.12	2097.05	0.143907	0.0542024	0.00202589	0.0297568	ENSG00000117036	ETV3
ENSG00000127314.18	1942.36	0.143391	0.0588743	0.00361679	0.0481353	ENSG00000127314	RAP1B
ENSG00000140391.15	7400.59	0.143039	0.0360576	2.07958e-05	0.000822866	ENSG00000140391	TSPAN3
ENSG00000139746.16	3288.66	0.14297	0.0502864	0.00119673	0.0192397	ENSG00000139746	RBM26
ENSG00000065665.21	1352.55	0.142909	0.0574042	0.00312561	0.0427737	ENSG00000065665	SEC61A2
ENSG00000159346.13	3806.87	0.142843	0.0496754	0.00110016	0.0179358	ENSG00000159346	ADIPOR1
ENSG00000153201.17	5919.98	0.14274	0.0452694	0.000413977	0.00799597	ENSG00000153201	RANBP2
ENSG00000014824.14	4702.97	0.142702	0.0439152	0.00031989	0.00646933	ENSG00000014824	SLC30A9
ENSG00000124214.21	7978.78	0.142559	0.0373012	2.68592e-05	0.00101453	ENSG00000124214	STAU1
ENSG00000215218.4	3394.39	0.142461	0.0528513	0.00181399	0.0271871	ENSG00000215218	UBE2QL1
ENSG00000143514.18	6593.5	0.142105	0.0324041	3.38681e-06	0.000190463	ENSG00000143514	TP53BP2
ENSG00000074695.6	3008.98	0.142034	0.0487876	0.000920025	0.0154738	ENSG00000074695	LMAN1
ENSG00000135801.11	2033.7	0.141179	0.0485056	0.000990147	0.0165153	ENSG00000135801	TAF5L
ENSG00000004534.15	5323.47	0.141006	0.0451014	0.000513561	0.00952515	ENSG00000004534	RBM6
ENSG00000091039.17	3204.56	0.140931	0.0431101	0.000302354	0.00618	ENSG00000091039	OSBPL8
ENSG00000153944.12	11552.7	0.140805	0.0395001	8.80287e-05	0.00248579	ENSG00000153944	MSI2
ENSG00000115053.17	34651.4	0.140498	0.0369541	2.84385e-05	0.00106472	ENSG00000115053	NCL
ENSG00000080845.19	5649.25	0.139805	0.0409269	0.000181308	0.00417627	ENSG00000080845	DLGAP4
ENSG00000083168.11	5337.48	0.138159	0.0380329	8.30666e-05	0.00237903	ENSG00000083168	KAT6A
ENSG00000130311.11	3721.11	0.137818	0.045189	0.00063573	0.0113456	ENSG00000130311	DDA1
ENSG00000187189.11	4393.44	0.137763	0.0408054	0.0002199	0.00479063	ENSG00000187189	TSPYL4
ENSG00000008196.13	20407.8	0.137711	0.0322549	4.30597e-06	0.000230111	ENSG00000008196	TFAP2B
ENSG00000135821.19	7270.55	0.137343	0.0340495	1.67777e-05	0.000690369	ENSG00000135821	GLUL
ENSG00000049618.25	7508.65	0.137217	0.0445141	0.000605227	0.0108978	ENSG00000049618	ARID1B
ENSG00000111605.18	6345.75	0.136966	0.0384383	7.02053e-05	0.00211773	ENSG00000111605	CPSF6
ENSG00000156650.14	3523.23	0.136573	0.0438466	0.000512769	0.00951506	ENSG00000156650	KAT6B
ENSG00000166326.7	5580.47	0.136518	0.0422626	0.000371432	0.00732206	ENSG00000166326	TRIM44
ENSG00000122068.13	2196.24	0.136431	0.0526142	0.00248837	0.0354477	ENSG00000122068	FYTTD1
ENSG00000134453.16	2663.46	0.136276	0.0511607	0.00213461	0.0310676	ENSG00000134453	RBM17
ENSG00000169554.23	4489.91	0.136138	0.040322	0.00021914	0.00479063	ENSG00000169554	ZEB2
ENSG00000138081.22	3871.12	0.136059	0.0480746	0.00125794	0.0200112	ENSG00000138081	FBXO11
ENSG00000100982.12	1784.38	0.136003	0.0537699	0.00308928	0.0423826	ENSG00000100982	PCIF1
ENSG00000105364.14	2039.19	0.135992	0.0522327	0.0028414	0.0396645	ENSG00000105364	MRPL4
ENSG00000132604.11	2214.97	0.135963	0.0488016	0.00169531	0.0256901	ENSG00000132604	TERF2
ENSG00000100077.16	12459.6	0.135886	0.0422126	0.000393201	0.00766888	ENSG00000100077	GRK3
ENSG00000134313.17	7519.26	0.135544	0.0392957	0.000150808	0.00379761	ENSG00000134313	KIDINS220
ENSG00000182551.14	2237.69	0.135511	0.0549941	0.0033546	0.045302	ENSG00000182551	ADI1
ENSG00000215114.10	2895.3	0.135049	0.0469875	0.00114582	0.018593	ENSG00000215114	UBXN2B
ENSG00000108312.16	7185.81	0.134865	0.0500646	0.00204668	0.0299358	ENSG00000108312	UBTF
ENSG00000134419.15	2614.53	0.134266	0.0503013	0.00220496	0.0319456	ENSG00000134419	RPS15A
ENSG00000133657.17	3516.35	0.133818	0.0543277	0.00367776	0.0487602	ENSG00000133657	ATP13A3
ENSG00000107581.14	20605	0.133801	0.0299708	2.95075e-06	0.000170942	ENSG00000107581	EIF3A
ENSG00000118263.16	6226.94	0.133429	0.0509526	0.00247597	0.0353104	ENSG00000118263	KLF7
ENSG00000185262.9	2317.29	0.133395	0.0550777	0.00335643	0.045302	ENSG00000185262	UBALD2
ENSG00000133422.14	2838.19	0.133271	0.0475144	0.00124095	0.0198092	ENSG00000133422	MORC2
ENSG00000185728.17	2989.09	0.133265	0.044961	0.000877909	0.0148503	ENSG00000185728	YTHDF3
ENSG00000182628.13	3516.4	0.132869	0.0530441	0.00355074	0.0474379	ENSG00000182628	SKA2
ENSG00000104177.20	5003.7	0.132869	0.0369972	0.000104291	0.00282613	ENSG00000104177	MYEF2
ENSG00000116560.12	26632.2	0.131732	0.0354953	7.94406e-05	0.00229407	ENSG00000116560	SFPQ
ENSG00000204256.14	9228.98	0.131713	0.0304985	6.46245e-06	0.000324505	ENSG00000204256	BRD2
ENSG00000169062.15	3182.58	0.13167	0.0486857	0.0019843	0.0292696	ENSG00000169062	UPF3A
ENSG00000088882.8	5071.73	0.131188	0.0407248	0.00040321	0.00782752	ENSG00000088882	CPXM1
ENSG00000203879.12	17613.3	0.131068	0.0275856	6.98516e-07	5.2304e-05	ENSG00000203879	GDI1
ENSG00000131263.13	3662.13	0.130951	0.039989	0.00036886	0.00728112	ENSG00000131263	RLIM
ENSG00000075785.14	10369	0.130066	0.0335337	2.21442e-05	0.000865682	ENSG00000075785	RAB7A
ENSG00000145734.20	3156.37	0.129536	0.0517612	0.00372547	0.0492563	ENSG00000145734	BDP1
ENSG00000197024.9	1707.65	0.129504	0.0507561	0.00312968	0.0427898	ENSG00000197024	ZNF398
ENSG00000182568.18	8093.54	0.128851	0.0358221	0.00012608	0.00327285	ENSG00000182568	SATB1
ENSG00000244462.8	6114.22	0.128777	0.0485137	0.00248067	0.0353512	ENSG00000244462	RBM12
ENSG00000170091.11	13675.7	0.128244	0.0407691	0.000522929	0.00966609	ENSG00000170091	NSG2
ENSG00000169375.17	6069.88	0.128157	0.0364999	0.000103785	0.00281639	ENSG00000169375	SIN3A
ENSG00000213190.4	10323.3	0.128118	0.0396974	0.000414953	0.00800673	ENSG00000213190	MLLT11
ENSG00000140299.14	2010.46	0.127875	0.0509382	0.00367415	0.0487293	ENSG00000140299	BNIP2
ENSG00000100722.20	3202.46	0.127779	0.0388149	0.000310874	0.00632038	ENSG00000100722	ZC3H14
ENSG00000106624.11	4197.8	0.126041	0.047184	0.00185304	0.0276317	ENSG00000106624	AEBP1
ENSG00000196704.14	3089.94	0.126026	0.0447677	0.00156566	0.0239149	ENSG00000196704	AMZ2
ENSG00000120802.14	9276	0.125599	0.0455504	0.00188024	0.027961	ENSG00000120802	TMPO
ENSG00000183688.4	2142.5	0.125424	0.0473559	0.00257059	0.0364561	ENSG00000183688	RFLNB
ENSG00000092199.19	27378	0.124748	0.0295038	8.8247e-06	0.000415325	ENSG00000092199	HNRNPC
ENSG00000103855.18	6639.55	0.123953	0.0438025	0.00124759	0.0198902	ENSG00000103855	CD276
ENSG00000122545.22	8218.45	0.123715	0.0359974	7.40094e-05	0.00219862	ENSG00000122545	SEPTIN7
ENSG00000116731.23	2925.85	0.123375	0.0481929	0.00345493	0.0463195	ENSG00000116731	PRDM2
ENSG00000117016.10	5522.12	0.122869	0.0428054	0.000961567	0.0160736	ENSG00000117016	RIMS3
ENSG00000114346.14	3736.04	0.122467	0.0435963	0.00152528	0.0234291	ENSG00000114346	ECT2
ENSG00000106261.17	10964.3	0.12221	0.0288836	6.78016e-06	0.000334178	ENSG00000106261	ZKSCAN1
ENSG00000215301.11	17744.7	0.122091	0.039801	0.000724002	0.012638	ENSG00000215301	DDX3X
ENSG00000131828.14	2759.46	0.121812	0.0433722	0.00156749	0.0239333	ENSG00000131828	PDHA1
ENSG00000092201.10	17562.7	0.121797	0.0395689	0.000573438	0.0104633	ENSG00000092201	SUPT16H
ENSG00000133884.11	2493.66	0.121663	0.0470261	0.00334066	0.0451355	ENSG00000133884	DPF2
ENSG00000182534.14	6217.08	0.121224	0.0476775	0.00362207	0.0481722	ENSG00000182534	MXRA7
ENSG00000132466.20	8509.95	0.120886	0.0351092	0.000153461	0.00384538	ENSG00000132466	ANKRD17
ENSG00000082701.17	5933.56	0.119837	0.0398341	0.000872433	0.0147708	ENSG00000082701	GSK3B
ENSG00000089195.15	2382.31	0.119066	0.0441617	0.00262635	0.0370819	ENSG00000089195	TRMT6
ENSG00000133872.14	5013.88	0.118385	0.0466691	0.00316784	0.0432587	ENSG00000133872	SARAF
ENSG00000143862.8	3316.38	0.117613	0.0468907	0.00339956	0.0458019	ENSG00000143862	ARL8A
ENSG00000204569.10	4948.75	0.117262	0.0374281	0.000643505	0.011463	ENSG00000204569	PPP1R10
ENSG00000102974.16	5282.69	0.117102	0.0406386	0.00150336	0.0231668	ENSG00000102974	CTCF
ENSG00000127947.16	4774.26	0.116962	0.03954	0.00103098	0.0170173	ENSG00000127947	PTPN12
ENSG00000184634.17	4377.81	0.116711	0.0443606	0.00305454	0.0420568	ENSG00000184634	MED12
ENSG00000110395.8	5441.38	0.116633	0.0388961	0.00109887	0.0179224	ENSG00000110395	CBL
ENSG00000149294.18	16138.8	0.116613	0.0356688	0.000331529	0.00667295	ENSG00000149294	NCAM1
ENSG00000170144.22	11803.7	0.116261	0.0402447	0.00127372	0.0202118	ENSG00000170144	HNRNPA3
ENSG00000168175.16	6534.82	0.116136	0.0340386	0.000221461	0.00479063	ENSG00000168175	MAPK1IP1L
ENSG00000004487.18	13497.9	0.115719	0.0402166	0.00155766	0.0238307	ENSG00000004487	KDM1A
ENSG00000139613.12	9444.53	0.11548	0.0336478	0.000186031	0.00426234	ENSG00000139613	SMARCC2
ENSG00000138398.17	3849.15	0.115048	0.0403447	0.00172939	0.0261136	ENSG00000138398	PPIG
ENSG00000099995.19	10521.4	0.114124	0.0388916	0.00140412	0.0218752	ENSG00000099995	SF3A1
ENSG00000123562.18	8109.02	0.113574	0.0387927	0.0013389	0.0210478	ENSG00000123562	MORF4L2
ENSG00000069275.13	36358.7	0.113396	0.0342309	0.000313794	0.00637638	ENSG00000069275	NUCKS1
ENSG00000111206.13	11097.5	0.113294	0.0384877	0.00140866	0.0219104	ENSG00000111206	FOXM1
ENSG00000175582.20	3764.09	0.112585	0.0424892	0.00305716	0.0420777	ENSG00000175582	RAB6A
ENSG00000075711.21	2518.62	0.112496	0.0434217	0.00367946	0.048766	ENSG00000075711	DLG1
ENSG00000164684.13	17803.8	0.112485	0.0284496	3.60482e-05	0.00130493	ENSG00000164684	ZNF704
ENSG00000060237.19	12880.4	0.111901	0.0341638	0.000393379	0.00766888	ENSG00000060237	WNK1
ENSG00000124562.10	4171.5	0.111313	0.0377934	0.00130977	0.0206918	ENSG00000124562	SNRPC
ENSG00000101191.17	6316.74	0.110527	0.0429103	0.00293933	0.0408675	ENSG00000101191	DIDO1
ENSG00000029993.15	5951.06	0.109623	0.0432852	0.00375363	0.0494918	ENSG00000029993	HMGB3
ENSG00000110075.15	5279.31	0.109512	0.0410893	0.00316409	0.0432229	ENSG00000110075	PPP6R3
ENSG00000138430.16	5188.02	0.109063	0.0411389	0.00322291	0.0439167	ENSG00000138430	OLA1
ENSG00000122566.22	54632.2	0.108721	0.0424775	0.00377677	0.049746	ENSG00000122566	HNRNPA2B1
ENSG00000129351.18	32003.3	0.108655	0.0365178	0.000789057	0.0135999	ENSG00000129351	ILF3
ENSG00000205937.12	14012.7	0.107695	0.0301837	0.000151232	0.00380447	ENSG00000205937	RNPS1
ENSG00000124486.15	6564.91	0.10763	0.040181	0.00271937	0.0382095	ENSG00000124486	USP9X
ENSG00000137073.24	3398	0.107525	0.0396903	0.00276123	0.0387291	ENSG00000137073	UBAP2
ENSG00000166503.9	5212.94	0.104419	0.0393108	0.0032592	0.0442851	ENSG00000166503	HDGFL3
ENSG00000110367.14	9397.73	0.104343	0.037431	0.00239599	0.0342863	ENSG00000110367	DDX6
ENSG00000182944.18	13906	0.103205	0.0297227	0.000242278	0.00511605	ENSG00000182944	EWSR1
ENSG00000157216.17	8786.41	0.102928	0.0295117	0.000230437	0.00493684	ENSG00000157216	SSBP3
ENSG00000088325.16	9798.88	0.10194	0.0343558	0.000983001	0.0164104	ENSG00000088325	TPX2
ENSG00000108518.8	17285.2	0.101937	0.0341802	0.00132417	0.0208798	ENSG00000108518	PFN1
ENSG00000118482.12	4291.29	0.100624	0.0345619	0.00161156	0.0245572	ENSG00000118482	PHF3
ENSG00000015676.18	6400.63	-0.100224	0.0311384	0.000726308	0.0126609	ENSG00000015676	NUDCD3
ENSG00000161203.14	9852.19	-0.100813	0.037777	0.00360064	0.0479371	ENSG00000161203	AP2M1
ENSG00000114115.10	7448.42	-0.1018	0.0353652	0.00214714	0.0312141	ENSG00000114115	RBP1
ENSG00000197879.17	4306.37	-0.102114	0.0352322	0.0012844	0.0203583	ENSG00000197879	MYO1C
ENSG00000109685.19	15757.2	-0.103321	0.0303399	0.00031695	0.00642253	ENSG00000109685	NSD2
ENSG00000160075.12	4105.63	-0.104495	0.0411345	0.00375012	0.0494625	ENSG00000160075	SSU72
ENSG00000142230.13	7466.33	-0.104746	0.0363	0.00196573	0.0290516	ENSG00000142230	SAE1
ENSG00000181090.21	4081.99	-0.104982	0.0357392	0.00151706	0.0233339	ENSG00000181090	EHMT1
ENSG00000161526.15	3633.51	-0.106038	0.0398317	0.00356192	0.0475374	ENSG00000161526	SAP30BP
ENSG00000189339.12	5530.79	-0.106335	0.0374714	0.00222586	0.0321875	ENSG00000189339	SLC35E2B
ENSG00000117362.13	7262.31	-0.10643	0.0357749	0.00138215	0.0215946	ENSG00000117362	APH1A
ENSG00000066044.15	6053.12	-0.106834	0.040294	0.00307354	0.0422576	ENSG00000066044	ELAVL1
ENSG00000180543.5	4525.37	-0.106971	0.0327584	0.000600908	0.0108462	ENSG00000180543	TSPYL5
ENSG00000006118.15	6760.97	-0.108294	0.0382345	0.00220637	0.031954	ENSG00000006118	TMEM132A
ENSG00000114982.19	3335.15	-0.108361	0.0410511	0.0035365	0.0472972	ENSG00000114982	KANSL3
ENSG00000106636.9	6492.02	-0.108621	0.0350651	0.000843965	0.0143971	ENSG00000106636	YKT6
ENSG00000116871.16	10978.6	-0.108656	0.0322551	0.000299374	0.00612565	ENSG00000116871	MAP7D1
ENSG00000224940.10	13255.1	-0.109323	0.043542	0.0037291	0.0492872	ENSG00000224940	PRRT4
ENSG00000182446.15	6898.84	-0.109652	0.0320982	0.00027528	0.00570587	ENSG00000182446	NPLOC4
ENSG00000174498.14	29.1664	-0.109958	0.235382	0.0011731	0.0189394	ENSG00000174498	IGDCC3
ENSG00000104964.15	7227.54	-0.110001	0.0350667	0.000767829	0.0133059	ENSG00000104964	TLE5
ENSG00000176986.16	4319.36	-0.110293	0.0398429	0.0022774	0.0328494	ENSG00000176986	SEC24C
ENSG00000171603.18	8224.33	-0.110343	0.0375015	0.00131432	0.0207552	ENSG00000171603	CLSTN1
ENSG00000184009.13	71776.4	-0.110715	0.0286485	7.08101e-05	0.00211773	ENSG00000184009	ACTG1
ENSG00000158941.17	7384.38	-0.11089	0.0340213	0.000504929	0.00940151	ENSG00000158941	CCAR2
ENSG00000108829.10	9211.67	-0.110897	0.0365102	0.00108194	0.0176916	ENSG00000108829	LRRC59
ENSG00000162521.19	9635.19	-0.110972	0.0339766	0.000498851	0.00930193	ENSG00000162521	RBBP4
ENSG00000130309.12	3310.6	-0.111372	0.0416656	0.00308018	0.0423337	ENSG00000130309	COLGALT1
ENSG00000169710.9	35890.8	-0.112429	0.0389879	0.00185901	0.0276883	ENSG00000169710	FASN
ENSG00000075618.18	43760.7	-0.113088	0.0266724	5.62156e-06	0.000287564	ENSG00000075618	FSCN1
ENSG00000172046.21	4586.38	-0.113149	0.0407407	0.00221546	0.0320492	ENSG00000172046	USP19
ENSG00000163931.17	10732.6	-0.113539	0.0359794	0.000638422	0.0113883	ENSG00000163931	TKT
ENSG00000065150.21	11493.8	-0.114002	0.0393864	0.00190861	0.0283279	ENSG00000065150	IPO5
ENSG00000175166.17	9141.28	-0.114047	0.0268792	9.85455e-06	0.000451034	ENSG00000175166	PSMD2
ENSG00000156802.13	4199.06	-0.114075	0.0418588	0.0026035	0.0368408	ENSG00000156802	ATAD2
ENSG00000123136.15	4690.39	-0.114212	0.0407101	0.00214794	0.0312141	ENSG00000123136	DDX39A
ENSG00000115457.10	5999.75	-0.114234	0.0439968	0.0037461	0.0494266	ENSG00000115457	IGFBP2
ENSG00000136274.9	6170.05	-0.114955	0.04354	0.00342196	0.0459581	ENSG00000136274	NACAD
ENSG00000130638.18	4407.91	-0.114963	0.039098	0.00129918	0.020542	ENSG00000130638	ATXN10
ENSG00000100379.18	2993.2	-0.115169	0.0422285	0.00231571	0.0332355	ENSG00000100379	KCTD17
ENSG00000123144.11	6454.71	-0.115546	0.0398188	0.00146188	0.0226193	ENSG00000123144	TRIR
ENSG00000168495.13	4013.14	-0.116088	0.0422368	0.00237923	0.0341089	ENSG00000168495	POLR3D
ENSG00000218336.9	8440.26	-0.116741	0.0412237	0.0020385	0.0298847	ENSG00000218336	TENM3
ENSG00000134287.10	4223.79	-0.117665	0.0427551	0.00247688	0.0353104	ENSG00000134287	ARF3
ENSG00000104341.17	7357.16	-0.117711	0.039974	0.00122849	0.019643	ENSG00000104341	LAPTM4B
ENSG00000114650.21	5484.72	-0.118078	0.045318	0.00324282	0.0441252	ENSG00000114650	SCAP
ENSG00000103932.12	2863.45	-0.118465	0.0442015	0.00322161	0.0439147	ENSG00000103932	RPAP1
ENSG00000166508.19	28689.6	-0.118645	0.0324456	8.14544e-05	0.00233986	ENSG00000166508	MCM7
ENSG00000172531.16	6300.99	-0.118811	0.0412679	0.00140616	0.0218804	ENSG00000172531	PPP1CA
ENSG00000063245.15	11899.6	-0.118925	0.0414079	0.00158977	0.0242541	ENSG00000063245	EPN1
ENSG00000031823.14	3499.83	-0.119048	0.040459	0.000828066	0.0142082	ENSG00000031823	RANBP3
ENSG00000140406.4	3296.34	-0.119135	0.0450595	0.00357372	0.0476616	ENSG00000140406	TLNRD1
ENSG00000131473.17	17995.4	-0.119392	0.0290646	2.4677e-05	0.000948451	ENSG00000131473	ACLY
ENSG00000010256.11	4516.42	-0.119708	0.0462203	0.00292596	0.040714	ENSG00000010256	UQCRC1
ENSG00000099364.18	5430.35	-0.1198	0.0432053	0.00187223	0.0278636	ENSG00000099364	FBXL19
ENSG00000117748.10	3237.45	-0.119932	0.0441745	0.00237575	0.0340717	ENSG00000117748	RPA2
ENSG00000139438.6	14993.2	-0.120487	0.0323565	9.00959e-05	0.00252552	ENSG00000139438	FAM222A
ENSG00000030066.14	4199.85	-0.120775	0.0449929	0.0025601	0.0363477	ENSG00000030066	NUP160
ENSG00000100138.15	3112.58	-0.12081	0.0450252	0.00332946	0.0450318	ENSG00000100138	SNU13
ENSG00000079432.9	7961.47	-0.121685	0.0412094	0.00136273	0.0213609	ENSG00000079432	CIC
ENSG00000124299.16	2868.39	-0.121766	0.0459452	0.0034607	0.0463644	ENSG00000124299	PEPD
ENSG00000165443.12	3783.34	-0.122067	0.0452763	0.00266972	0.037611	ENSG00000165443	PHYHIPL
ENSG00000165801.10	3527.41	-0.122144	0.0412275	0.00113031	0.0183882	ENSG00000165801	ARHGEF40
ENSG00000217130.1	30.1327	-0.122359	0.298905	0.00152488	0.0234291	ENSG00000217130	ENSG00000217130
ENSG00000113758.14	23871.8	-0.122376	0.028143	7.28623e-06	0.00035515	ENSG00000113758	DBN1
ENSG00000114353.17	5107.11	-0.122585	0.0394934	0.000725228	0.0126536	ENSG00000114353	GNAI2
ENSG00000131508.17	3674.94	-0.12313	0.0461792	0.00279883	0.0391417	ENSG00000131508	UBE2D2
ENSG00000066117.15	8724.3	-0.123294	0.0352384	0.000187279	0.00427556	ENSG00000066117	SMARCD1
ENSG00000130164.15	2949.99	-0.123675	0.0458656	0.00250988	0.0357143	ENSG00000130164	LDLR
ENSG00000206053.13	5076.96	-0.123712	0.0348067	0.000129213	0.00334917	ENSG00000206053	JPT2
ENSG00000165629.20	3484.05	-0.124552	0.0421089	0.00105674	0.0173612	ENSG00000165629	ATP5F1C
ENSG00000169727.14	10142.3	-0.124594	0.0388142	0.000474952	0.00892587	ENSG00000169727	GPS1
ENSG00000133243.10	6670.29	-0.124856	0.0467526	0.00191543	0.028418	ENSG00000133243	BTBD2
ENSG00000204351.13	2710.26	-0.125334	0.0474408	0.00281344	0.039303	ENSG00000204351	SKIC2
ENSG00000112655.16	5315.96	-0.125704	0.0374874	0.00033464	0.00673204	ENSG00000112655	PTK7
ENSG00000187446.12	3015.32	-0.125956	0.045993	0.00234029	0.0335758	ENSG00000187446	CHP1
ENSG00000072110.16	6823.65	-0.126139	0.0384512	0.000368542	0.00728009	ENSG00000072110	ACTN1
ENSG00000198055.11	3335.55	-0.12633	0.0414213	0.000769598	0.0133245	ENSG00000198055	GRK6
ENSG00000198794.12	4949.24	-0.126389	0.0394074	0.000511407	0.0094944	ENSG00000198794	SCAMP5
ENSG00000132694.19	4438.25	-0.126601	0.0391484	0.000419822	0.00807624	ENSG00000132694	ARHGEF11
ENSG00000055070.17	6287.76	-0.127996	0.0420936	0.000744473	0.012954	ENSG00000055070	SZRD1
ENSG00000198793.14	4893.24	-0.128004	0.0435699	0.0010524	0.0173187	ENSG00000198793	MTOR
ENSG00000157916.20	2607.79	-0.12811	0.04359	0.0010734	0.0175895	ENSG00000157916	RER1
ENSG00000162063.13	2971.77	-0.12813	0.0403973	0.000615235	0.0110468	ENSG00000162063	CCNF
ENSG00000102119.12	2374.39	-0.128175	0.0494144	0.00265034	0.0373654	ENSG00000102119	EMD
ENSG00000115694.15	3989.1	-0.128183	0.0437952	0.00125155	0.019945	ENSG00000115694	STK25
ENSG00000163468.15	15613.5	-0.128738	0.0266186	4.64953e-07	3.69865e-05	ENSG00000163468	CCT3
ENSG00000165916.9	4473.42	-0.128824	0.0400125	0.00042896	0.00821898	ENSG00000165916	PSMC3
ENSG00000163041.13	11351.5	-0.128874	0.0411428	0.000474749	0.00892587	ENSG00000163041	H3-3A
ENSG00000105701.16	9217.22	-0.128967	0.0437337	0.000879123	0.0148643	ENSG00000105701	FKBP8
ENSG00000129657.16	6612.74	-0.129369	0.033063	2.49583e-05	0.000957854	ENSG00000129657	SEC14L1
ENSG00000166123.14	3334	-0.129806	0.0464816	0.00167743	0.0254596	ENSG00000166123	GPT2
ENSG00000179091.5	3169.82	-0.130188	0.0485666	0.00244212	0.0348797	ENSG00000179091	CYC1
ENSG00000127445.14	2730.77	-0.130364	0.0468026	0.00179765	0.0269633	ENSG00000127445	PIN1
ENSG00000148334.16	2042.29	-0.130385	0.0463694	0.00164204	0.0249719	ENSG00000148334	PTGES2
ENSG00000106628.13	7273.88	-0.130458	0.0369992	0.000153456	0.00384538	ENSG00000106628	POLD2
ENSG00000095319.14	6884.02	-0.131364	0.0384412	0.00021683	0.00479063	ENSG00000095319	NUP188
ENSG00000135916.16	7390.71	-0.131657	0.0472443	0.00177795	0.0266992	ENSG00000135916	ITM2C
ENSG00000181915.6	2080.8	-0.131681	0.0501129	0.00294411	0.0409192	ENSG00000181915	ADO
ENSG00000137142.5	14334.5	-0.13206	0.0369465	9.67902e-05	0.00265103	ENSG00000137142	IGFBPL1
ENSG00000065518.8	2445.96	-0.132163	0.0514201	0.00323082	0.0440089	ENSG00000065518	NDUFB4
ENSG00000158864.13	5718.52	-0.1324	0.0398886	0.000233369	0.00499128	ENSG00000158864	NDUFS2
ENSG00000120889.13	2140.78	-0.132982	0.0507671	0.00227921	0.0328596	ENSG00000120889	TNFRSF10B
ENSG00000111667.14	7054.11	-0.133107	0.0379883	0.000220742	0.00479063	ENSG00000111667	USP5
ENSG00000204356.14	4202.3	-0.133212	0.0433524	0.000722856	0.0126295	ENSG00000204356	NELFE
ENSG00000126012.13	9665.84	-0.133721	0.0328523	4.82842e-05	0.00161354	ENSG00000126012	KDM5C
ENSG00000105221.18	5584.18	-0.133844	0.0457446	0.00154778	0.0237081	ENSG00000105221	AKT2
ENSG00000114631.11	4291.55	-0.134447	0.0471374	0.00228264	0.0328967	ENSG00000114631	PODXL2
ENSG00000196305.19	8227.73	-0.134468	0.0273533	3.72091e-07	3.06179e-05	ENSG00000196305	IARS1
ENSG00000157637.13	4247.94	-0.135226	0.0425586	0.000522881	0.00966609	ENSG00000157637	SLC38A10
ENSG00000105281.12	3195.69	-0.135359	0.0461329	0.00100098	0.0166596	ENSG00000105281	SLC1A5
ENSG00000100991.12	2931.69	-0.135391	0.0419467	0.00043525	0.00832671	ENSG00000100991	TRPC4AP
ENSG00000136830.12	2267.7	-0.135465	0.0523717	0.00272852	0.0383124	ENSG00000136830	NIBAN2
ENSG00000071894.17	5410.62	-0.135723	0.0520705	0.00263628	0.0371947	ENSG00000071894	CPSF1
ENSG00000077380.16	4386.32	-0.135814	0.0372284	8.92083e-05	0.00251353	ENSG00000077380	DYNC1I2
ENSG00000213995.12	1462.5	-0.135843	0.0514388	0.00282481	0.0394474	ENSG00000213995	NAXD
ENSG00000197894.12	3557.21	-0.136001	0.0535686	0.00312726	0.042781	ENSG00000197894	ADH5
ENSG00000105176.18	2966.19	-0.136193	0.0528581	0.00281131	0.0392875	ENSG00000105176	URI1
ENSG00000143774.18	4815.51	-0.136578	0.0488104	0.00196745	0.0290658	ENSG00000143774	GUK1
ENSG00000044090.13	1653.96	-0.137147	0.0516895	0.00227764	0.0328494	ENSG00000044090	CUL7
ENSG00000172500.13	2741.55	-0.13715	0.046142	0.000935513	0.0156792	ENSG00000172500	FIBP
ENSG00000101444.13	7729.5	-0.137358	0.0387205	8.51873e-05	0.00242524	ENSG00000101444	AHCY
ENSG00000125503.13	2318.63	-0.137506	0.0523714	0.00229663	0.0330484	ENSG00000125503	PPP1R12C
ENSG00000119669.5	3381.56	-0.137682	0.0484423	0.00103099	0.0170173	ENSG00000119669	IRF2BPL
ENSG00000143727.16	4061.96	-0.137787	0.0540344	0.00308678	0.0423787	ENSG00000143727	ACP1
ENSG00000160087.21	2928.39	-0.137847	0.0483399	0.00124567	0.0198679	ENSG00000160087	UBE2J2
ENSG00000178982.10	4235.14	-0.138112	0.0432997	0.000453452	0.00859358	ENSG00000178982	EIF3K
ENSG00000198830.12	17383.5	-0.138165	0.038007	8.47493e-05	0.00241457	ENSG00000198830	HMGN2
ENSG00000221983.8	18303.3	-0.138268	0.0471382	0.000893618	0.0150827	ENSG00000221983	UBA52
ENSG00000101210.14	17199.4	-0.138354	0.0450851	0.000608596	0.010943	ENSG00000101210	EEF1A2
ENSG00000174839.13	1517.49	-0.138421	0.0559975	0.00354508	0.0473788	ENSG00000174839	DENND6A
ENSG00000071994.11	2731.69	-0.138477	0.0506753	0.00171035	0.0258873	ENSG00000071994	PDCD2
ENSG00000104738.19	12503.3	-0.138612	0.0349246	1.64332e-05	0.000681976	ENSG00000104738	MCM4
ENSG00000197386.14	6469.5	-0.138847	0.0440053	0.000516272	0.00955689	ENSG00000197386	HTT
ENSG00000170604.5	2805.79	-0.138873	0.0509884	0.00193575	0.0286639	ENSG00000170604	IRF2BP1
ENSG00000005486.17	4276.84	-0.138907	0.0541588	0.00379582	0.0499276	ENSG00000005486	RHBDD2
ENSG00000136279.21	5926.45	-0.138935	0.0355978	2.95157e-05	0.00109328	ENSG00000136279	DBNL
ENSG00000187714.7	4737.47	-0.139029	0.0496172	0.00141924	0.022048	ENSG00000187714	SLC18A3
ENSG00000152234.16	12262.4	-0.139092	0.0364282	6.55526e-05	0.0020082	ENSG00000152234	ATP5F1A
ENSG00000188352.13	1747.94	-0.139184	0.0517067	0.00193037	0.0286064	ENSG00000188352	FOCAD
ENSG00000063660.9	2072.06	-0.139452	0.0570594	0.00377413	0.0497449	ENSG00000063660	GPC1
ENSG00000169718.18	4675.01	-0.139597	0.0445772	0.000484324	0.00908862	ENSG00000169718	DUS1L
ENSG00000163348.4	5248.4	-0.139785	0.0494725	0.00146826	0.0227082	ENSG00000163348	PYGO2
ENSG00000076604.16	3141.72	-0.140047	0.054326	0.00256639	0.03641	ENSG00000076604	TRAF4
ENSG00000272636.5	4496.17	-0.140415	0.0556116	0.00373199	0.0493085	ENSG00000272636	DOC2B
ENSG00000131323.17	1837.84	-0.140552	0.0531932	0.00178491	0.0267827	ENSG00000131323	TRAF3
ENSG00000149187.19	7714.44	-0.140587	0.0378411	5.90812e-05	0.00186829	ENSG00000149187	CELF1
ENSG00000198890.9	2371.85	-0.14064	0.0529648	0.00175568	0.0264479	ENSG00000198890	PRMT6
ENSG00000076928.20	3391.4	-0.140816	0.0494685	0.00123348	0.0197062	ENSG00000076928	ARHGEF1
ENSG00000132768.14	2899.28	-0.141093	0.0488104	0.00116695	0.0188559	ENSG00000132768	DPH2
ENSG00000173894.11	8756.54	-0.141208	0.0349297	1.67474e-05	0.000690369	ENSG00000173894	CBX2
ENSG00000165689.17	2331.49	-0.141232	0.048276	0.000862331	0.0146451	ENSG00000165689	ENTR1
ENSG00000103363.16	3090.73	-0.141503	0.0495131	0.00112968	0.0183858	ENSG00000103363	ELOB
ENSG00000198952.8	6820.72	-0.141646	0.0359651	3.19875e-05	0.00118183	ENSG00000198952	SMG5
ENSG00000109756.10	2659.51	-0.141678	0.0398832	0.000111022	0.00293575	ENSG00000109756	RAPGEF2
ENSG00000197746.15	12350.7	-0.141693	0.0443922	0.000383742	0.00752595	ENSG00000197746	PSAP
ENSG00000160688.19	2249.35	-0.141759	0.0531198	0.00197933	0.0292075	ENSG00000160688	FLAD1
ENSG00000179041.4	1560.97	-0.141944	0.0504836	0.000832842	0.0142646	ENSG00000179041	RRS1
ENSG00000185359.14	6814.64	-0.142496	0.0357999	2.92394e-05	0.00108547	ENSG00000185359	HGS
ENSG00000130764.10	3110.4	-0.142506	0.0426408	0.000447183	0.00849581	ENSG00000130764	LRRC47
ENSG00000049541.11	3862.39	-0.143219	0.0472627	0.000686254	0.0121005	ENSG00000049541	RFC2
ENSG00000063177.13	15451.4	-0.143527	0.0541775	0.00239129	0.034256	ENSG00000063177	RPL18
ENSG00000033100.17	2106.16	-0.143635	0.0482518	0.000838194	0.0143285	ENSG00000033100	CHPF2
ENSG00000168496.4	6337.6	-0.143867	0.0382503	5.80954e-05	0.00184015	ENSG00000168496	FEN1
ENSG00000108561.8	7095.89	-0.143879	0.0349145	1.1147e-05	0.000497511	ENSG00000108561	C1QBP
ENSG00000112514.18	3263.63	-0.143939	0.0444171	0.000337081	0.00675627	ENSG00000112514	CUTA
ENSG00000221829.11	1955.4	-0.143971	0.0511014	0.00129025	0.0204342	ENSG00000221829	FANCG
ENSG00000119285.11	5549.77	-0.144426	0.0485636	0.000863852	0.0146579	ENSG00000119285	HEATR1
ENSG00000130560.9	2288.24	-0.144664	0.0591059	0.00333224	0.0450376	ENSG00000130560	UBAC1
ENSG00000105255.11	3385.53	-0.144702	0.0411741	0.000122067	0.00318693	ENSG00000105255	FSD1
ENSG00000155229.21	3052.8	-0.144764	0.0584121	0.00372065	0.0492265	ENSG00000155229	MMS19
ENSG00000126217.22	3453.81	-0.144983	0.0467324	0.000561712	0.0102738	ENSG00000126217	MCF2L
ENSG00000125445.11	2671.63	-0.145572	0.0489691	0.000856968	0.0145929	ENSG00000125445	MRPS7
ENSG00000154118.13	2725.45	-0.145613	0.0537336	0.00165126	0.0250998	ENSG00000154118	JPH3
ENSG00000170043.12	1662.31	-0.145728	0.0550525	0.00203966	0.0298902	ENSG00000170043	TRAPPC1
ENSG00000130305.17	2684.85	-0.146329	0.0491907	0.000836198	0.0143092	ENSG00000130305	NSUN5
ENSG00000164818.16	4703.66	-0.146629	0.0386681	4.32461e-05	0.00147385	ENSG00000164818	DNAAF5
ENSG00000197157.11	12411.5	-0.146655	0.0375188	2.01143e-05	0.000802539	ENSG00000197157	SND1
ENSG00000197006.15	4911.18	-0.146672	0.0422433	0.000141982	0.00361888	ENSG00000197006	METTL9
ENSG00000072274.14	5131.01	-0.146726	0.0500911	0.000837537	0.0143257	ENSG00000072274	TFRC
ENSG00000075624.17	177042	-0.147136	0.0228874	1.02321e-10	2.9437e-08	ENSG00000075624	ACTB
ENSG00000143947.15	7381.93	-0.147235	0.0529796	0.0012726	0.0202118	ENSG00000143947	RPS27A
ENSG00000254999.4	1968.44	-0.147274	0.0584187	0.00308881	0.0423826	ENSG00000254999	BRK1
ENSG00000177189.14	1545.38	-0.147365	0.0593955	0.0029857	0.0413362	ENSG00000177189	RPS6KA3
ENSG00000182934.12	4919.1	-0.1474	0.0467256	0.000390276	0.00763063	ENSG00000182934	SRPRA
ENSG00000097021.21	6764.99	-0.147579	0.0376577	2.75581e-05	0.00103581	ENSG00000097021	ACOT7
ENSG00000109956.13	2226.86	-0.147726	0.0510983	0.000996577	0.0166008	ENSG00000109956	B3GAT1
ENSG00000196155.13	1792.63	-0.147862	0.058761	0.00271882	0.0382095	ENSG00000196155	PLEKHG4
ENSG00000105968.19	11088.2	-0.14788	0.0334749	3.95423e-06	0.000215528	ENSG00000105968	H2AZ2
ENSG00000273749.5	5204.96	-0.147989	0.0366073	2.7398e-05	0.00103081	ENSG00000273749	CYFIP1
ENSG00000011009.11	4678.25	-0.148027	0.0575901	0.00292885	0.0407367	ENSG00000011009	LYPLA2
ENSG00000076924.12	2756.15	-0.148034	0.0557526	0.00184928	0.0275971	ENSG00000076924	XAB2
ENSG00000112078.14	6200.51	-0.148145	0.0464347	0.000335243	0.00673585	ENSG00000112078	KCTD20
ENSG00000169230.10	3297.62	-0.148183	0.0464715	0.000366763	0.00725993	ENSG00000169230	PRELID1
ENSG00000100345.23	10648	-0.148189	0.0364513	1.28281e-05	0.000556998	ENSG00000100345	MYH9
ENSG00000110321.19	40794.1	-0.148401	0.0255538	7.78192e-10	1.67281e-07	ENSG00000110321	EIF4G2
ENSG00000204392.11	1390.07	-0.148412	0.0617302	0.00378861	0.0498671	ENSG00000204392	LSM2
ENSG00000270885.2	2336.32	-0.148532	0.0522003	0.00108887	0.0177822	ENSG00000270885	RASL10B
ENSG00000105671.12	3247.04	-0.148751	0.051463	0.000945873	0.0158389	ENSG00000105671	DDX49
ENSG00000115944.15	3455.47	-0.149	0.0591367	0.0032352	0.0440528	ENSG00000115944	COX7A2L
ENSG00000197457.10	9358.92	-0.149933	0.0350371	6.74597e-06	0.000333059	ENSG00000197457	STMN3
ENSG00000147224.13	1974.5	-0.149966	0.0486282	0.000543564	0.00998963	ENSG00000147224	PRPS1
ENSG00000100401.21	4494.55	-0.150126	0.0423309	0.000137448	0.00352492	ENSG00000100401	RANGAP1
ENSG00000116685.17	2606.9	-0.150229	0.0539408	0.00158131	0.0241347	ENSG00000116685	KIAA2013
ENSG00000173898.15	9351.92	-0.150384	0.0383643	1.1285e-05	0.000501507	ENSG00000173898	SPTBN2
ENSG00000160877.7	5431.33	-0.150443	0.0374059	1.60041e-05	0.000672188	ENSG00000160877	NACC1
ENSG00000141698.17	2435.99	-0.150527	0.0502863	0.000678929	0.0119935	ENSG00000141698	NT5C3B
ENSG00000100297.16	7388.51	-0.150641	0.0405902	5.41439e-05	0.0017424	ENSG00000100297	MCM5
ENSG00000132153.15	6548.52	-0.150687	0.0310635	3.44265e-07	2.88241e-05	ENSG00000132153	DHX30
ENSG00000215041.10	1885.68	-0.151095	0.0525335	0.00112428	0.0183135	ENSG00000215041	NEURL4
ENSG00000124608.5	1529.63	-0.151106	0.0577822	0.00191733	0.0284352	ENSG00000124608	AARS2
ENSG00000124172.10	3013.01	-0.151406	0.0519541	0.000717565	0.0125658	ENSG00000124172	ATP5F1E
ENSG00000166847.10	5270.52	-0.151835	0.0338767	3.41281e-06	0.000191193	ENSG00000166847	DCTN5
ENSG00000117419.16	2040.54	-0.152064	0.062803	0.00319353	0.0435629	ENSG00000117419	ERI3
ENSG00000071127.18	6238.61	-0.152085	0.0339033	2.23285e-06	0.000135828	ENSG00000071127	WDR1
ENSG00000177733.7	15696.4	-0.15222	0.0445959	0.000144033	0.00365945	ENSG00000177733	HNRNPA0
ENSG00000146966.13	1534.1	-0.152358	0.0591383	0.00221452	0.0320478	ENSG00000146966	DENND2A
ENSG00000119689.15	3518.49	-0.152425	0.0502518	0.00064276	0.011455	ENSG00000119689	DLST
ENSG00000130725.8	5612.33	-0.152461	0.0398365	3.33172e-05	0.00121992	ENSG00000130725	UBE2M
ENSG00000073111.14	8287.41	-0.153027	0.0367776	1.06751e-05	0.000482245	ENSG00000073111	MCM2
ENSG00000069956.14	2933.88	-0.153382	0.0500281	0.00054802	0.0100618	ENSG00000069956	MAPK6
ENSG00000166313.20	2691.31	-0.153936	0.0564059	0.00129967	0.020542	ENSG00000166313	APBB1
ENSG00000145545.12	1363.17	-0.154065	0.0570994	0.00155259	0.0237627	ENSG00000145545	SRD5A1
ENSG00000113140.11	3641.59	-0.154239	0.051879	0.000687787	0.0121108	ENSG00000113140	SPARC
ENSG00000087088.21	2414.32	-0.154548	0.0579668	0.00182931	0.0273311	ENSG00000087088	BAX
ENSG00000177302.15	4011.9	-0.154571	0.0513034	0.00060688	0.0109224	ENSG00000177302	TOP3A
ENSG00000099284.15	6005.21	-0.154709	0.0362621	4.8504e-06	0.000255987	ENSG00000099284	MACROH2A2
ENSG00000070413.20	4225.13	-0.154746	0.0564754	0.00155065	0.0237426	ENSG00000070413	DGCR2
ENSG00000107854.7	2024.5	-0.154838	0.0634478	0.00278572	0.0390011	ENSG00000107854	TNKS2
ENSG00000172053.18	6540.49	-0.154931	0.0475031	0.000294043	0.00603268	ENSG00000172053	QARS1
ENSG00000256269.11	1323.37	-0.155447	0.0650241	0.0034146	0.0458752	ENSG00000256269	HMBS
ENSG00000179409.11	1902.61	-0.155599	0.0589217	0.00206135	0.0301388	ENSG00000179409	GEMIN4
ENSG00000140983.15	5812.57	-0.155753	0.0492613	0.000381044	0.00747687	ENSG00000140983	RHOT2
ENSG00000103266.11	1422.85	-0.155885	0.0608405	0.0022998	0.0330816	ENSG00000103266	STUB1
ENSG00000110921.14	1602.62	-0.155912	0.0661923	0.00371974	0.0492265	ENSG00000110921	MVK
ENSG00000133606.11	3411.51	-0.155951	0.0398531	3.84145e-05	0.00138144	ENSG00000133606	MKRN1
ENSG00000186350.12	1981.73	-0.156018	0.0529349	0.000585582	0.0106442	ENSG00000186350	RXRA
ENSG00000084207.18	12555.5	-0.156211	0.0448947	0.000122378	0.00318974	ENSG00000084207	GSTP1
ENSG00000102743.16	1249.52	-0.156317	0.066725	0.00380092	0.0499776	ENSG00000102743	SLC25A15
ENSG00000204394.13	9897.71	-0.156365	0.0273751	1.99201e-09	3.72765e-07	ENSG00000204394	VARS1
ENSG00000171302.17	3743.27	-0.156568	0.0513602	0.000612513	0.0110083	ENSG00000171302	CANT1
ENSG00000131653.14	6209.95	-0.156735	0.0473667	0.000219875	0.00479063	ENSG00000131653	TRAF7
ENSG00000100316.16	36069.7	-0.156853	0.0487469	0.00032791	0.00661054	ENSG00000100316	RPL3
ENSG00000186501.15	1570.93	-0.156975	0.0603287	0.00189273	0.0281139	ENSG00000186501	TMEM222
ENSG00000099817.12	5827.04	-0.157523	0.0475033	0.000237763	0.00506825	ENSG00000099817	POLR2E
ENSG00000130193.8	1307.8	-0.157854	0.0657304	0.0034013	0.0458091	ENSG00000130193	THEM6
ENSG00000181027.11	1387.24	-0.157856	0.0636191	0.00251443	0.0357524	ENSG00000181027	FKRP
ENSG00000145912.10	3933.1	-0.15788	0.0489565	0.000318738	0.00644942	ENSG00000145912	NHP2
ENSG00000149476.16	1398.37	-0.157995	0.0665173	0.00362154	0.0481722	ENSG00000149476	TKFC
ENSG00000128908.19	1882.12	-0.158119	0.0497713	0.000366365	0.0072558	ENSG00000128908	INO80
ENSG00000198554.12	1694.82	-0.15812	0.0545134	0.000852764	0.0145407	ENSG00000198554	WDHD1
ENSG00000159199.14	1416.85	-0.158412	0.0588527	0.00151568	0.0233284	ENSG00000159199	ATP5MC1
ENSG00000173327.8	2433.51	-0.158447	0.0534494	0.00068756	0.0121108	ENSG00000173327	MAP3K11
ENSG00000064419.14	6178.62	-0.158503	0.0426104	4.58882e-05	0.0015552	ENSG00000064419	TNPO3
ENSG00000185722.18	3743.63	-0.158592	0.0457415	0.000114051	0.00300753	ENSG00000185722	ANKFY1
ENSG00000013275.8	5994.62	-0.159071	0.035797	2.43946e-06	0.000145165	ENSG00000013275	PSMC4
ENSG00000116133.13	8103.47	-0.159152	0.0394408	1.34099e-05	0.000578296	ENSG00000116133	DHCR24
ENSG00000173786.17	3955.4	-0.159259	0.038178	6.87951e-06	0.000337414	ENSG00000173786	CNP
ENSG00000165672.7	2594.74	-0.159378	0.0527557	0.000584006	0.0106257	ENSG00000165672	PRDX3
ENSG00000277791.5	2329.5	-0.159391	0.0551244	0.000932878	0.0156528	ENSG00000277791	PSMB3
ENSG00000110107.9	9423.38	-0.159411	0.0380545	6.73484e-06	0.00033294	ENSG00000110107	PRPF19
ENSG00000183010.17	3863.65	-0.159509	0.0380303	6.53383e-06	0.00032595	ENSG00000183010	PYCR1
ENSG00000157933.11	4018.11	-0.159684	0.0418466	3.32109e-05	0.00121719	ENSG00000157933	SKI
ENSG00000110074.12	1394.34	-0.159856	0.0656628	0.00318067	0.0434185	ENSG00000110074	FOXRED1
ENSG00000237190.4	1362.88	-0.159911	0.0597127	0.00160623	0.0244857	ENSG00000237190	CDKN2AIPNL
ENSG00000130726.12	21667.9	-0.160001	0.0356715	1.87087e-06	0.000116969	ENSG00000130726	TRIM28
ENSG00000125970.12	7953.66	-0.160275	0.0405663	2.06854e-05	0.000821043	ENSG00000125970	RALY
ENSG00000007376.8	1599.01	-0.16028	0.0612572	0.00181648	0.0272027	ENSG00000007376	RPUSD1
ENSG00000163682.17	11576.3	-0.160406	0.0534714	0.000587952	0.0106822	ENSG00000163682	RPL9
ENSG00000100219.17	2079.7	-0.160409	0.0647647	0.00268649	0.0378333	ENSG00000100219	XBP1
ENSG00000117153.16	2219.25	-0.160852	0.0523662	0.00046006	0.0087145	ENSG00000117153	KLHL12
ENSG00000125966.10	2764.15	-0.160885	0.0515182	0.000365196	0.0072364	ENSG00000125966	MMP24
ENSG00000157350.13	2810.96	-0.161207	0.0454843	0.000118048	0.00310012	ENSG00000157350	ST3GAL2
ENSG00000159377.11	8683.68	-0.16153	0.038566	4.20773e-06	0.000226341	ENSG00000159377	PSMB4
ENSG00000011304.22	21332.6	-0.161536	0.0349353	7.49679e-07	5.52697e-05	ENSG00000011304	PTBP1
ENSG00000089351.15	5686.18	-0.162179	0.041347	1.84187e-05	0.000744942	ENSG00000089351	GRAMD1A
ENSG00000165282.15	1018.29	-0.162453	0.0654932	0.00230247	0.0331077	ENSG00000165282	PIGO
ENSG00000083290.20	1391.79	-0.162534	0.0568527	0.000889416	0.015025	ENSG00000083290	ULK2
ENSG00000110092.4	55960	-0.162638	0.0343504	2.08167e-06	0.000127646	ENSG00000110092	CCND1
ENSG00000184436.12	1093.1	-0.162774	0.0697394	0.00374021	0.0494	ENSG00000184436	THAP7
ENSG00000103043.15	2870.52	-0.162938	0.0554699	0.000663799	0.0117588	ENSG00000103043	VAC14
ENSG00000180901.11	2896.85	-0.162988	0.0576671	0.00103137	0.0170173	ENSG00000180901	KCTD2
ENSG00000110047.18	2075.82	-0.163219	0.0588364	0.00126544	0.0201078	ENSG00000110047	EHD1
ENSG00000105254.12	2917.06	-0.163248	0.0542616	0.000531574	0.00980222	ENSG00000105254	TBCB
ENSG00000108298.12	27392.9	-0.163378	0.0459371	0.000115192	0.00303344	ENSG00000108298	RPL19
ENSG00000148450.13	1613.56	-0.163733	0.0561155	0.00049986	0.00931166	ENSG00000148450	MSRB2
ENSG00000088832.18	4713.5	-0.163762	0.0500418	0.000233125	0.00498885	ENSG00000088832	FKBP1A
ENSG00000149823.10	3332.37	-0.163777	0.0528451	0.000412017	0.00796213	ENSG00000149823	VPS51
ENSG00000197586.13	1634.85	-0.164028	0.0611414	0.00145639	0.0225611	ENSG00000197586	ENTPD6
ENSG00000161013.17	3611.77	-0.164138	0.0530143	0.000441418	0.00840736	ENSG00000161013	MGAT4B
ENSG00000166135.14	2794.7	-0.164571	0.0523828	0.000335857	0.00674234	ENSG00000166135	HIF1AN
ENSG00000179526.17	1419.92	-0.164577	0.069053	0.00337093	0.0454641	ENSG00000179526	SHARPIN
ENSG00000049656.14	5108.89	-0.164584	0.0360648	6.57117e-07	4.93005e-05	ENSG00000049656	CLPTM1L
ENSG00000188070.9	3047.97	-0.164599	0.0595891	0.00116637	0.0188545	ENSG00000188070	ZFTA
ENSG00000182809.11	5225.4	-0.16464	0.0397925	4.99786e-06	0.000262322	ENSG00000182809	CRIP2
ENSG00000157927.17	2733.44	-0.164678	0.0492611	0.000205094	0.00463254	ENSG00000157927	RADIL
ENSG00000164466.13	3844.5	-0.164798	0.0565434	0.000787431	0.013578	ENSG00000164466	SFXN1
ENSG00000173065.14	2008.34	-0.164803	0.0705079	0.00371799	0.0492255	ENSG00000173065	FAM222B
ENSG00000135476.12	4075.66	-0.164979	0.0505113	0.000227614	0.00488732	ENSG00000135476	ESPL1
ENSG00000171604.12	4466.73	-0.165154	0.0528046	0.000357819	0.00712684	ENSG00000171604	CXXC5
ENSG00000141759.15	2642.59	-0.165219	0.0540243	0.000461108	0.00872571	ENSG00000141759	TXNL4A
ENSG00000142687.19	3528.14	-0.165282	0.048058	0.000123256	0.00320827	ENSG00000142687	KIAA0319L
ENSG00000182095.15	3371.63	-0.165352	0.0549873	0.00066622	0.0117962	ENSG00000182095	TNRC18
ENSG00000157778.9	1145.45	-0.165566	0.0645401	0.00194734	0.0288133	ENSG00000157778	PSMG3
ENSG00000167792.13	3579.21	-0.165829	0.0606034	0.00122057	0.019548	ENSG00000167792	NDUFV1
ENSG00000205903.7	5754.36	-0.16604	0.0366959	1.30193e-06	8.64857e-05	ENSG00000205903	ZNF316
ENSG00000134108.14	1515	-0.166074	0.066275	0.00239609	0.0342863	ENSG00000134108	ARL8B
ENSG00000141971.14	1560.54	-0.166099	0.0651369	0.00209768	0.0305881	ENSG00000141971	MVB12A
ENSG00000132646.11	7466.58	-0.166105	0.0357295	1.0525e-06	7.24314e-05	ENSG00000132646	PCNA
ENSG00000115226.10	952.186	-0.166148	0.0715582	0.00374213	0.0494083	ENSG00000115226	FNDC4
ENSG00000196372.13	2233.87	-0.166366	0.055449	0.00063182	0.0112863	ENSG00000196372	ASB13
ENSG00000161036.13	3444.51	-0.166487	0.0439697	3.26727e-05	0.00120207	ENSG00000161036	LRWD1
ENSG00000125901.6	2731.37	-0.166528	0.0471359	8.85595e-05	0.00249893	ENSG00000125901	MRPS26
ENSG00000146540.15	3521.25	-0.166694	0.0512971	0.000269981	0.0056204	ENSG00000146540	C7orf50
ENSG00000092929.13	3740.83	-0.166827	0.0489793	0.000132138	0.00340929	ENSG00000092929	UNC13D
ENSG00000169567.13	5190.98	-0.167113	0.0447934	4.32567e-05	0.00147385	ENSG00000169567	HINT1
ENSG00000160209.19	2816.72	-0.167137	0.0424702	2.50746e-05	0.000960389	ENSG00000160209	PDXK
ENSG00000105058.12	4372.8	-0.167663	0.0453521	9.1856e-05	0.00255641	ENSG00000105058	FAM32A
ENSG00000183741.12	1881.64	-0.167754	0.06792	0.00250169	0.035611	ENSG00000183741	CBX6
ENSG00000165280.18	9487.56	-0.167946	0.0304298	7.06315e-09	1.09416e-06	ENSG00000165280	VCP
ENSG00000088256.9	3194.28	-0.167956	0.0451647	4.20962e-05	0.00145686	ENSG00000088256	GNA11
ENSG00000125877.13	1317.72	-0.167985	0.0731297	0.00363516	0.048295	ENSG00000125877	ITPA
ENSG00000184216.15	6915.39	-0.168584	0.042643	1.84371e-05	0.000744942	ENSG00000184216	IRAK1
ENSG00000132128.18	3568.68	-0.168673	0.0483204	8.73556e-05	0.002475	ENSG00000132128	LRRC41
ENSG00000170876.8	1853.22	-0.168676	0.0592879	0.000925738	0.0155426	ENSG00000170876	TMEM43
ENSG00000160716.6	5411.19	-0.168773	0.0422327	1.22577e-05	0.000536018	ENSG00000160716	CHRNB2
ENSG00000214026.11	1705.15	-0.168792	0.053936	0.000354521	0.00707249	ENSG00000214026	MRPL23
ENSG00000169180.12	6561.32	-0.168797	0.040682	7.72623e-06	0.000373741	ENSG00000169180	XPO6
ENSG00000198373.13	2667.29	-0.168965	0.0560629	0.000452327	0.00857651	ENSG00000198373	WWP2
ENSG00000119682.18	4490.24	-0.169274	0.047849	8.73878e-05	0.002475	ENSG00000119682	AREL1
ENSG00000161847.15	2915.73	-0.169491	0.0541737	0.000369632	0.00729033	ENSG00000161847	RAVER1
ENSG00000185504.17	3401.79	-0.169566	0.0471902	5.73827e-05	0.0018221	ENSG00000185504	FAAP100
ENSG00000140497.16	1684.1	-0.169636	0.0619183	0.00106919	0.0175356	ENSG00000140497	SCAMP2
ENSG00000159352.16	7001.26	-0.169661	0.0381673	1.96947e-06	0.000121696	ENSG00000159352	PSMD4
ENSG00000163888.4	1774.85	-0.169827	0.0705884	0.00299964	0.04151	ENSG00000163888	CAMK2N2
ENSG00000077044.11	2441.41	-0.169881	0.0580144	0.000661547	0.0117297	ENSG00000077044	DGKD
ENSG00000183751.16	1831.33	-0.170031	0.0593812	0.000760175	0.0131852	ENSG00000183751	TBL3
ENSG00000182481.10	15060.2	-0.1701	0.037007	1.44375e-06	9.45927e-05	ENSG00000182481	KPNA2
ENSG00000084774.14	6414.42	-0.170187	0.0458292	5.12982e-05	0.00168483	ENSG00000084774	CAD
ENSG00000244038.11	6273.87	-0.170336	0.0451678	3.60166e-05	0.00130493	ENSG00000244038	DDOST
ENSG00000165406.16	1830.9	-0.170612	0.0617027	0.00114141	0.0185452	ENSG00000165406	MARCHF8
ENSG00000163719.20	1388.1	-0.170628	0.0664801	0.00194916	0.0288178	ENSG00000163719	MTMR14
ENSG00000089154.11	12277.9	-0.170823	0.0355151	3.91217e-07	3.19854e-05	ENSG00000089154	GCN1
ENSG00000176890.16	2537.68	-0.170885	0.0655628	0.00161972	0.0246717	ENSG00000176890	TYMS
ENSG00000159164.10	5252.88	-0.170901	0.0419696	1.45655e-05	0.000619931	ENSG00000159164	SV2A
ENSG00000105373.19	9876.82	-0.171017	0.0541005	0.00031547	0.00640362	ENSG00000105373	NOP53
ENSG00000074842.8	1255.04	-0.171074	0.0690134	0.00220066	0.0319196	ENSG00000074842	MYDGF
ENSG00000263465.5	1391.71	-0.171673	0.0597571	0.000755056	0.0131142	ENSG00000263465	SRSF8
ENSG00000134825.16	1133.1	-0.171679	0.0682885	0.00266402	0.0375446	ENSG00000134825	TMEM258
ENSG00000123159.16	1812.12	-0.171727	0.0585624	0.000687247	0.0121108	ENSG00000123159	GIPC1
ENSG00000143340.7	3556.96	-0.171801	0.0591875	0.000678224	0.0119866	ENSG00000143340	FAM163A
ENSG00000166165.14	19724.4	-0.171886	0.0361034	5.0629e-07	3.92149e-05	ENSG00000166165	CKB
ENSG00000169258.7	6942.45	-0.17226	0.0500071	0.0001382	0.00353709	ENSG00000169258	GPRIN1
ENSG00000186716.21	4768.51	-0.172287	0.0395075	2.72196e-06	0.000158283	ENSG00000186716	BCR
ENSG00000010165.20	3346.02	-0.172605	0.0420361	9.88029e-06	0.000451672	ENSG00000010165	METTL13
ENSG00000095002.15	5061.82	-0.172822	0.0423818	9.94206e-06	0.000453413	ENSG00000095002	MSH2
ENSG00000146670.10	4794.35	-0.17294	0.0448374	2.30635e-05	0.000898655	ENSG00000146670	CDCA5
ENSG00000131238.18	3126.87	-0.172944	0.0443368	1.07434e-05	0.000484048	ENSG00000131238	PPT1
ENSG00000168393.13	1801.07	-0.173208	0.0568393	0.000467808	0.00882195	ENSG00000168393	DTYMK
ENSG00000003056.8	2817.39	-0.173416	0.0563649	0.000405799	0.00786581	ENSG00000003056	M6PR
ENSG00000187778.14	2547.49	-0.173657	0.0582797	0.000358797	0.00713918	ENSG00000187778	MCRS1
ENSG00000108344.15	8104.91	-0.173719	0.0344124	1.76034e-07	1.70091e-05	ENSG00000108344	PSMD3
ENSG00000116688.18	4763.49	-0.173744	0.0381101	7.60858e-07	5.59294e-05	ENSG00000116688	MFN2
ENSG00000197858.12	1883.86	-0.173837	0.068496	0.0018712	0.027859	ENSG00000197858	GPAA1
ENSG00000132361.18	5274.35	-0.17388	0.0379288	4.89374e-07	3.82141e-05	ENSG00000132361	CLUH
ENSG00000122140.13	1852.76	-0.174499	0.0658458	0.00142304	0.0220982	ENSG00000122140	MRPS2
ENSG00000070423.18	2461.49	-0.1745	0.0506732	9.84894e-05	0.00269179	ENSG00000070423	RNF126
ENSG00000176087.16	3989.97	-0.174665	0.041619	5.62017e-06	0.000287564	ENSG00000176087	SLC35A4
ENSG00000198837.10	5583.07	-0.174896	0.0486639	0.00010322	0.00280506	ENSG00000198837	DENND4B
ENSG00000175130.7	30009.3	-0.175041	0.0381098	3.11887e-06	0.000178382	ENSG00000175130	MARCKSL1
ENSG00000100814.19	2083.22	-0.175347	0.0660131	0.00132592	0.0208798	ENSG00000100814	CCNB1IP1
ENSG00000122359.18	1656.94	-0.175564	0.0599168	0.000579422	0.0105552	ENSG00000122359	ANXA11
ENSG00000119865.9	3308.6	-0.17557	0.0427076	7.48619e-06	0.000363508	ENSG00000119865	CNRIP1
ENSG00000126254.12	2186.08	-0.175943	0.0479573	4.75446e-05	0.0015943	ENSG00000126254	RBM42
ENSG00000110218.9	1926.69	-0.17609	0.0593943	0.000589208	0.0106898	ENSG00000110218	PANX1
ENSG00000140443.15	2189.28	-0.176308	0.070915	0.00259262	0.0367192	ENSG00000140443	IGF1R
ENSG00000136280.17	2648.57	-0.176364	0.0571688	0.000372223	0.00733387	ENSG00000136280	CCM2
ENSG00000115163.15	1299.02	-0.176686	0.0741301	0.00302761	0.0417311	ENSG00000115163	CENPA
ENSG00000090861.17	4863.47	-0.176951	0.0360133	2.65042e-07	2.34752e-05	ENSG00000090861	AARS1
ENSG00000276043.5	8615.1	-0.177084	0.0389568	8.18047e-07	5.90584e-05	ENSG00000276043	UHRF1
ENSG00000228474.6	3053.63	-0.177137	0.0677509	0.00156476	0.0239108	ENSG00000228474	OST4
ENSG00000084764.12	1366.51	-0.177278	0.0708995	0.00204574	0.0299334	ENSG00000084764	MAPRE3
ENSG00000197081.16	6995.01	-0.177834	0.0436557	9.20439e-06	0.000427412	ENSG00000197081	IGF2R
ENSG00000167114.13	1728.64	-0.178083	0.0572968	0.000347557	0.00694805	ENSG00000167114	SLC27A4
ENSG00000171863.15	24876.9	-0.178233	0.0755833	0.00208531	0.0304311	ENSG00000171863	RPS7
ENSG00000177963.15	4522.04	-0.178288	0.0410671	3.94452e-06	0.000215306	ENSG00000177963	RIC8A
ENSG00000106268.16	1620.2	-0.178862	0.0611615	0.000565042	0.0103298	ENSG00000106268	NUDT1
ENSG00000004779.10	1435.41	-0.17887	0.0599632	0.000495244	0.00923916	ENSG00000004779	NDUFAB1
ENSG00000100348.10	3164	-0.178893	0.0525318	0.000138457	0.00354129	ENSG00000100348	TXN2
ENSG00000117450.15	4083.24	-0.17895	0.0408754	2.56495e-06	0.000151221	ENSG00000117450	PRDX1
ENSG00000081913.14	944.375	-0.17896	0.0730691	0.00225917	0.0326322	ENSG00000081913	PHLPP1
ENSG00000165283.16	4330.1	-0.178975	0.0410094	2.63328e-06	0.000153593	ENSG00000165283	STOML2
ENSG00000106244.13	11710.4	-0.178983	0.040073	2.21845e-06	0.000135167	ENSG00000106244	PDAP1
ENSG00000204220.12	2339.35	-0.179065	0.0564133	0.000334997	0.00673568	ENSG00000204220	PFDN6
ENSG00000127191.18	976.795	-0.179676	0.077824	0.00288626	0.040232	ENSG00000127191	TRAF2
ENSG00000160957.15	3324.2	-0.179782	0.0581002	0.00035799	0.00712684	ENSG00000160957	RECQL4
ENSG00000114554.12	9169.06	-0.179801	0.0519441	9.73093e-05	0.00266334	ENSG00000114554	PLXNA1
ENSG00000182272.12	4402.81	-0.179829	0.0549965	0.000195824	0.00444677	ENSG00000182272	B4GALNT4
ENSG00000169976.7	2233.79	-0.180222	0.0530301	0.000117724	0.00309373	ENSG00000169976	SF3B5
ENSG00000145916.19	1921.63	-0.180424	0.0545704	0.000188907	0.00430612	ENSG00000145916	RMND5B
ENSG00000128309.17	3386.37	-0.18101	0.0489202	3.95315e-05	0.0014084	ENSG00000128309	MPST
ENSG00000125266.8	1545.06	-0.181148	0.0713682	0.00176559	0.0265554	ENSG00000125266	EFNB2
ENSG00000142327.13	953.319	-0.181235	0.0798257	0.00327615	0.044468	ENSG00000142327	RNPEPL1
ENSG00000147123.12	2414.86	-0.181461	0.0625569	0.000662864	0.0117476	ENSG00000147123	NDUFB11
ENSG00000153395.10	3175.58	-0.18176	0.0474741	2.71328e-05	0.00102385	ENSG00000153395	LPCAT1
ENSG00000169057.25	3612.05	-0.181975	0.0471866	2.20801e-05	0.000864741	ENSG00000169057	MECP2
ENSG00000105372.8	14968.5	-0.182031	0.0554947	0.000183932	0.00422689	ENSG00000105372	RPS19
ENSG00000010292.13	10563.7	-0.182183	0.0386811	2.2245e-07	2.06092e-05	ENSG00000010292	NCAPD2
ENSG00000133318.14	8800.07	-0.182215	0.0411145	3.35685e-06	0.000189165	ENSG00000133318	RTN3
ENSG00000197756.10	14738	-0.182544	0.0565195	0.000230174	0.00493673	ENSG00000197756	RPL37A
ENSG00000156482.11	5841.67	-0.182546	0.063001	0.000697743	0.0122635	ENSG00000156482	RPL30
ENSG00000164405.11	1694.87	-0.183082	0.0686253	0.00135686	0.0213039	ENSG00000164405	UQCRQ
ENSG00000131899.12	3838.38	-0.183142	0.0560362	0.000204683	0.00462871	ENSG00000131899	LLGL1
ENSG00000158164.7	1472.17	-0.183268	0.0796931	0.00313014	0.0427898	ENSG00000158164	TMSB15A
ENSG00000099795.7	2516.3	-0.183306	0.0542271	0.000120475	0.00315629	ENSG00000099795	NDUFB7
ENSG00000064115.11	2027.97	-0.18362	0.0497601	4.18761e-05	0.00145686	ENSG00000064115	TM7SF3
ENSG00000138080.14	7518.54	-0.183762	0.0325831	7.43939e-09	1.1478e-06	ENSG00000138080	EMILIN1
ENSG00000178999.13	2258.95	-0.183957	0.0589462	0.000322684	0.00651572	ENSG00000178999	AURKB
ENSG00000011485.15	4963.29	-0.183974	0.0412658	1.56326e-06	0.000100869	ENSG00000011485	PPP5C
ENSG00000189319.14	1305.82	-0.18402	0.0733168	0.00170879	0.0258739	ENSG00000189319	FAM53B
ENSG00000072506.14	3294.11	-0.184662	0.0463923	1.28393e-05	0.000556998	ENSG00000072506	HSD17B10
ENSG00000130758.8	2123.46	-0.184794	0.0663599	0.000830963	0.014242	ENSG00000130758	MAP3K10
ENSG00000143612.21	8675.91	-0.184879	0.039452	4.71499e-07	3.74051e-05	ENSG00000143612	C1orf43
ENSG00000167775.11	1446	-0.185114	0.0586623	0.000271017	0.00563583	ENSG00000167775	CD320
ENSG00000121073.15	1943.18	-0.185751	0.0623532	0.000448823	0.00852274	ENSG00000121073	SLC35B1
ENSG00000106348.19	5810.35	-0.185868	0.0399906	1.06472e-06	7.28681e-05	ENSG00000106348	IMPDH1
ENSG00000103485.19	3113.57	-0.186265	0.0541504	0.000107855	0.00286421	ENSG00000103485	QPRT
ENSG00000138074.15	3683.37	-0.186711	0.0506402	5.09898e-05	0.00167902	ENSG00000138074	SLC5A6
ENSG00000169683.8	1766.05	-0.186928	0.0565158	0.000170772	0.00403317	ENSG00000169683	LRRC45
ENSG00000164880.16	21086.1	-0.186992	0.0354814	2.01961e-08	2.72489e-06	ENSG00000164880	INTS1
ENSG00000131374.15	5601.96	-0.187048	0.0474798	1.4999e-05	0.000635554	ENSG00000131374	TBC1D5
ENSG00000182197.13	825.436	-0.187148	0.0815826	0.00300465	0.0415193	ENSG00000182197	EXT1
ENSG00000108883.13	6693.81	-0.187204	0.0426331	2.31809e-06	0.0001399	ENSG00000108883	EFTUD2
ENSG00000071655.18	5148.42	-0.187341	0.0354522	2.13573e-08	2.82766e-06	ENSG00000071655	MBD3
ENSG00000114767.7	1086.79	-0.187402	0.0691035	0.00117261	0.0189394	ENSG00000114767	RRP9
ENSG00000131165.16	4845.17	-0.187469	0.0381381	2.10377e-07	1.99249e-05	ENSG00000131165	CHMP1A
ENSG00000140157.16	1727.48	-0.187543	0.0596544	0.000279531	0.00578458	ENSG00000140157	NIPA2
ENSG00000145685.14	2877.96	-0.187955	0.0546237	8.9909e-05	0.00252552	ENSG00000145685	LHFPL2
ENSG00000020129.16	2829.32	-0.188179	0.0436451	3.22092e-06	0.000183396	ENSG00000020129	NCDN
ENSG00000057252.13	707.983	-0.188243	0.0805179	0.00289099	0.0402813	ENSG00000057252	SOAT1
ENSG00000132017.11	2312.97	-0.188291	0.0504339	3.1999e-05	0.00118183	ENSG00000132017	DCAF15
ENSG00000141556.22	6687.62	-0.188349	0.0373205	1.45762e-07	1.46386e-05	ENSG00000141556	TBCD
ENSG00000161016.18	42221.8	-0.188444	0.050252	3.40564e-05	0.00124342	ENSG00000161016	RPL8
ENSG00000110955.9	17884.4	-0.18846	0.0313878	2.46122e-10	6.32039e-08	ENSG00000110955	ATP5F1B
ENSG00000101152.12	3215.81	-0.188498	0.0485093	2.59321e-05	0.000985342	ENSG00000101152	DNAJC5
ENSG00000184117.12	5118.03	-0.188606	0.0474245	4.18478e-05	0.00145686	ENSG00000184117	NIPSNAP1
ENSG00000170456.16	1575.47	-0.189316	0.0697821	0.000986645	0.016464	ENSG00000170456	DENND5B
ENSG00000130204.13	4693.84	-0.189407	0.0443239	3.89059e-06	0.000213274	ENSG00000130204	TOMM40
ENSG00000099956.20	6832.4	-0.189701	0.0448959	4.5929e-06	0.00024442	ENSG00000099956	SMARCB1
ENSG00000153048.11	2758.04	-0.189938	0.0476899	1.25026e-05	0.000545481	ENSG00000153048	CARHSP1
ENSG00000144231.11	3685.49	-0.19005	0.0393456	2.86106e-07	2.49354e-05	ENSG00000144231	POLR2D
ENSG00000108469.15	1152.36	-0.190104	0.0632288	0.000430167	0.00823653	ENSG00000108469	RECQL5
ENSG00000100726.15	1563.7	-0.190519	0.0576377	0.000108173	0.00286438	ENSG00000100726	TELO2
ENSG00000117308.15	791.601	-0.190674	0.0837688	0.00324558	0.0441318	ENSG00000117308	GALE
ENSG00000105229.7	1832.47	-0.190874	0.0476496	8.92005e-06	0.00041827	ENSG00000105229	PIAS4
ENSG00000004142.12	4453.9	-0.19091	0.0501555	2.35565e-05	0.00091266	ENSG00000004142	POLDIP2
ENSG00000223959.11	1338.81	-0.191057	0.0722235	0.0012741	0.0202118	ENSG00000223959	AFG3L1P
ENSG00000143207.21	2551.34	-0.191514	0.0564935	0.000119127	0.00312629	ENSG00000143207	COP1
ENSG00000140995.17	1479.55	-0.191529	0.0689139	0.000872892	0.014772	ENSG00000140995	DEF8
ENSG00000167716.19	1404.78	-0.191916	0.0702433	0.000994075	0.0165735	ENSG00000167716	WDR81
ENSG00000170889.14	13610	-0.192236	0.0459841	6.72954e-06	0.00033294	ENSG00000170889	RPS9
ENSG00000165490.13	1473.09	-0.192283	0.0678072	0.000670989	0.0118696	ENSG00000165490	DDIAS
ENSG00000135966.14	1850.72	-0.192835	0.051258	3.61733e-05	0.00130822	ENSG00000135966	TGFBRAP1
ENSG00000151148.14	2793.26	-0.192889	0.0491969	1.52169e-05	0.000642654	ENSG00000151148	UBE3B
ENSG00000119547.6	1731.16	-0.193502	0.0725903	0.00118176	0.0190547	ENSG00000119547	ONECUT2
ENSG00000099821.14	2672.48	-0.193542	0.0579973	0.000126175	0.00327311	ENSG00000099821	POLRMT
ENSG00000166402.9	5753.62	-0.193856	0.0461205	3.99688e-06	0.000217234	ENSG00000166402	TUB
ENSG00000005007.14	5431.21	-0.193939	0.0396572	2.79643e-07	2.44851e-05	ENSG00000005007	UPF1
ENSG00000130147.16	1883.4	-0.194024	0.0582646	0.000149568	0.00377503	ENSG00000130147	SH3BP4
ENSG00000065268.11	2782.06	-0.19406	0.0457786	4.10703e-06	0.000221959	ENSG00000065268	WDR18
ENSG00000125912.11	4060.92	-0.194066	0.0470978	6.42905e-06	0.000323252	ENSG00000125912	NCLN
ENSG00000104880.19	1765.15	-0.194073	0.0648754	0.000419356	0.00807133	ENSG00000104880	ARHGEF18
ENSG00000104866.11	1070.35	-0.194095	0.0714097	0.000909212	0.0153324	ENSG00000104866	PPP1R37
ENSG00000212747.5	1533.34	-0.194538	0.0601306	0.000189597	0.00431818	ENSG00000212747	RTL8B
ENSG00000071539.14	3080.81	-0.194599	0.0515003	2.45061e-05	0.000943901	ENSG00000071539	TRIP13
ENSG00000179950.15	5350.47	-0.194702	0.0396065	2.37634e-07	2.14448e-05	ENSG00000179950	PUF60
ENSG00000007541.17	1452.42	-0.194855	0.0581658	0.000142058	0.00361888	ENSG00000007541	PIGQ
ENSG00000181396.13	2010.12	-0.195452	0.0500033	1.87205e-05	0.000754004	ENSG00000181396	OGFOD3
ENSG00000149923.14	5781.94	-0.195573	0.0480633	8.33145e-06	0.000398981	ENSG00000149923	PPP4C
ENSG00000140365.16	1649.26	-0.195635	0.0613472	0.00021921	0.00479063	ENSG00000140365	COMMD4
ENSG00000150764.14	1787.95	-0.195692	0.0592512	0.000175786	0.00406411	ENSG00000150764	DIXDC1
ENSG00000005238.20	709.85	-0.195714	0.0816445	0.00243849	0.0348409	ENSG00000005238	ATOSB
ENSG00000106803.10	1074.93	-0.195905	0.0712278	0.000860311	0.0146303	ENSG00000106803	SEC61B
ENSG00000006125.18	13514.2	-0.196308	0.0312107	7.31588e-11	2.23942e-08	ENSG00000006125	AP2B1
ENSG00000138279.16	1174.75	-0.196387	0.0668003	0.000490024	0.00916312	ENSG00000138279	ANXA7
ENSG00000177697.19	2200.79	-0.196465	0.047141	5.03617e-06	0.000263971	ENSG00000177697	CD151
ENSG00000173011.12	1061.83	-0.19667	0.0643958	0.000424463	0.00815732	ENSG00000173011	TADA2B
ENSG00000183087.15	1332.3	-0.196993	0.0674799	0.000540206	0.00994703	ENSG00000183087	GAS6
ENSG00000075914.13	616.679	-0.197144	0.0862316	0.00276423	0.038757	ENSG00000075914	EXOSC7
ENSG00000177700.6	1284.14	-0.197152	0.0803783	0.00206376	0.0301625	ENSG00000177700	POLR2L
ENSG00000125170.11	13195.6	-0.197268	0.0474771	5.55619e-06	0.000285391	ENSG00000125170	DOK4
ENSG00000063978.17	2401.31	-0.197269	0.053428	3.31195e-05	0.00121572	ENSG00000063978	RNF4
ENSG00000107829.15	955.279	-0.197611	0.0737612	0.00108971	0.0177861	ENSG00000107829	FBXW4
ENSG00000109736.15	2161.74	-0.197683	0.0577934	9.12117e-05	0.00255119	ENSG00000109736	MFSD10
ENSG00000162909.18	5277.62	-0.197753	0.0466955	3.98319e-06	0.000216798	ENSG00000162909	CAPN2
ENSG00000137288.10	1005.05	-0.197968	0.0806752	0.00175963	0.0264865	ENSG00000137288	UQCC2
ENSG00000128626.12	711.085	-0.197999	0.0805482	0.00194908	0.0288178	ENSG00000128626	MRPS12
ENSG00000115183.15	3821.28	-0.198022	0.040822	2.21868e-07	2.06052e-05	ENSG00000115183	TANC1
ENSG00000068137.15	1298.65	-0.198261	0.0709545	0.000708288	0.0124147	ENSG00000068137	PLEKHH3
ENSG00000104529.19	3370.96	-0.198407	0.050549	1.37336e-05	0.000591101	ENSG00000104529	EEF1D
ENSG00000148399.13	1417.12	-0.198936	0.0606165	0.0001556	0.00388624	ENSG00000148399	DPH7
ENSG00000160949.18	3186.78	-0.199099	0.0586059	0.000122103	0.00318693	ENSG00000160949	TONSL
ENSG00000242372.9	2890.16	-0.199127	0.0556633	5.12775e-05	0.00168483	ENSG00000242372	EIF6
ENSG00000101846.9	924.738	-0.199148	0.0910353	0.00359997	0.0479371	ENSG00000101846	STS
ENSG00000112110.10	1435.4	-0.199153	0.0628224	0.000230387	0.00493684	ENSG00000112110	MRPL18
ENSG00000147403.18	21938.6	-0.199315	0.0497651	1.85321e-05	0.000747987	ENSG00000147403	RPL10
ENSG00000138606.20	1301.12	-0.199345	0.0758189	0.00112903	0.018383	ENSG00000138606	SHF
ENSG00000142546.14	1893.72	-0.19936	0.0584837	0.00010763	0.00286421	ENSG00000142546	NOSIP
ENSG00000072958.9	4475.94	-0.19978	0.0500413	1.16468e-05	0.000514597	ENSG00000072958	AP1M1
ENSG00000169188.5	1133.72	-0.199865	0.0688452	0.000600945	0.0108462	ENSG00000169188	APEX2
ENSG00000010361.14	1541.45	-0.200362	0.0553195	4.69522e-05	0.00158285	ENSG00000010361	FUZ
ENSG00000101350.8	5205.66	-0.200565	0.0429077	4.8602e-07	3.81077e-05	ENSG00000101350	KIF3B
ENSG00000184840.12	1578.51	-0.200659	0.0568048	5.79616e-05	0.00183743	ENSG00000184840	TMED9
ENSG00000118004.18	1767.69	-0.200768	0.0661408	0.000362306	0.00719032	ENSG00000118004	COLEC11
ENSG00000124702.19	7127.24	-0.200853	0.0414867	2.26334e-07	2.07182e-05	ENSG00000124702	KLHDC3
ENSG00000087152.16	4140.73	-0.200924	0.0460259	1.7209e-06	0.000109199	ENSG00000087152	ATXN7L3
ENSG00000240342.3	4400.59	-0.200981	0.0666672	0.00042348	0.00814253	ENSG00000240342	RPS2P5
ENSG00000115297.11	4448.56	-0.201141	0.0564707	6.3601e-05	0.00196255	ENSG00000115297	TLX2
ENSG00000129968.17	2657.23	-0.20137	0.0507917	1.16235e-05	0.000514163	ENSG00000129968	ABHD17A
ENSG00000125753.15	1292.62	-0.201422	0.0708192	0.000653307	0.0116105	ENSG00000125753	VASP
ENSG00000064932.16	2222.76	-0.201662	0.0518034	1.74167e-05	0.000710465	ENSG00000064932	SBNO2
ENSG00000165516.11	930.932	-0.202242	0.0789295	0.00114701	0.0186041	ENSG00000165516	KLHDC2
ENSG00000156381.9	961.529	-0.202441	0.0933694	0.00328204	0.0445164	ENSG00000156381	ANKRD9
ENSG00000185909.15	1216.68	-0.202527	0.0659664	0.000308485	0.00628518	ENSG00000185909	KLHDC8B
ENSG00000103479.17	1334.91	-0.202633	0.0832164	0.00210353	0.0306501	ENSG00000103479	RBL2
ENSG00000125743.11	7083.67	-0.202998	0.051721	1.21063e-05	0.000530611	ENSG00000125743	SNRPD2
ENSG00000173812.11	13933.3	-0.203304	0.0481472	3.91109e-06	0.000214091	ENSG00000173812	EIF1
ENSG00000127837.10	3668.45	-0.203385	0.0513381	1.27488e-05	0.0005546	ENSG00000127837	AAMP
ENSG00000108639.8	1428.46	-0.203466	0.0655889	0.000262197	0.00548221	ENSG00000108639	SYNGR2
ENSG00000160410.15	2794.54	-0.203722	0.0525592	2.15976e-05	0.000849189	ENSG00000160410	SHKBP1
ENSG00000172590.18	1045.05	-0.203729	0.0724383	0.000685783	0.0120978	ENSG00000172590	MRPL52
ENSG00000188760.11	1503.3	-0.203762	0.0696379	0.00030518	0.00622779	ENSG00000188760	TMEM198
ENSG00000116670.16	2190.19	-0.203783	0.0653734	0.000309281	0.00629291	ENSG00000116670	MAD2L2
ENSG00000169105.8	1529.57	-0.203785	0.0635955	0.000188955	0.00430612	ENSG00000169105	CHST14
ENSG00000104904.12	6004.38	-0.203834	0.0414477	1.46718e-07	1.4696e-05	ENSG00000104904	OAZ1
ENSG00000100554.12	1155.53	-0.203993	0.063642	0.000191622	0.00435913	ENSG00000100554	ATP6V1D
ENSG00000089685.15	6811.51	-0.204226	0.0418792	1.77807e-07	1.71371e-05	ENSG00000089685	BIRC5
ENSG00000107731.12	18054.3	-0.204383	0.0443779	7.32408e-07	5.44158e-05	ENSG00000107731	UNC5B
ENSG00000144554.13	3073.73	-0.20449	0.04096	8.72771e-08	9.50835e-06	ENSG00000144554	FANCD2
ENSG00000140416.25	2267.26	-0.204618	0.0686209	0.000377416	0.00741329	ENSG00000140416	TPM1
ENSG00000106683.15	3904.66	-0.204704	0.0459263	1.75569e-06	0.000111038	ENSG00000106683	LIMK1
ENSG00000105197.11	2549.01	-0.204776	0.051061	8.35656e-06	0.000399684	ENSG00000105197	TIMM50
ENSG00000168288.13	1151.04	-0.204813	0.0690958	0.000428207	0.00820866	ENSG00000168288	MMADHC
ENSG00000187713.7	1410.28	-0.204831	0.0659508	0.00026927	0.0056117	ENSG00000187713	TMEM203
ENSG00000167085.14	4117.41	-0.205855	0.044122	7.14303e-07	5.33816e-05	ENSG00000167085	PHB1
ENSG00000167930.17	5358.2	-0.205888	0.0467662	1.76814e-06	0.000111641	ENSG00000167930	FAM234A
ENSG00000145730.21	2427.54	-0.206376	0.0713367	0.000585282	0.0106438	ENSG00000145730	PAM
ENSG00000125968.9	1752.76	-0.206529	0.0872935	0.00214885	0.0312155	ENSG00000125968	ID1
ENSG00000185090.15	2489.8	-0.207248	0.048532	3.11258e-06	0.000178288	ENSG00000185090	MANEAL
ENSG00000107566.14	1009.65	-0.207258	0.0878862	0.00215981	0.0313627	ENSG00000107566	ERLIN1
ENSG00000100335.15	1921.14	-0.207326	0.0566514	3.44645e-05	0.00125712	ENSG00000100335	MIEF1
ENSG00000090487.11	1892.6	-0.207549	0.058988	6.42977e-05	0.00197853	ENSG00000090487	SPG21
ENSG00000103051.21	2705.05	-0.207629	0.0427935	2.13251e-07	2.00976e-05	ENSG00000103051	COG4
ENSG00000167671.12	3343.28	-0.207689	0.0523677	1.04536e-05	0.000472798	ENSG00000167671	UBXN6
ENSG00000093010.15	1162.71	-0.208015	0.0848525	0.00211156	0.0307554	ENSG00000093010	COMT
ENSG00000174748.22	25314.7	-0.208193	0.0456484	1.27502e-06	8.49929e-05	ENSG00000174748	RPL15
ENSG00000213619.11	1261.65	-0.208484	0.071542	0.000435453	0.00832671	ENSG00000213619	NDUFS3
ENSG00000101220.18	1750.42	-0.208737	0.0560737	2.9248e-05	0.00108547	ENSG00000101220	ADISSP
ENSG00000185298.13	3492.2	-0.20891	0.0475929	1.67802e-06	0.000107189	ENSG00000185298	CCDC137
ENSG00000179886.6	951.24	-0.209482	0.0769941	0.00092371	0.0155221	ENSG00000179886	TIGD5
ENSG00000169689.15	1580.85	-0.209772	0.0548242	1.89376e-05	0.000761143	ENSG00000169689	CENPX
ENSG00000072609.18	1546.2	-0.209969	0.057127	2.53639e-05	0.000970498	ENSG00000072609	CHFR
ENSG00000115233.12	2345.23	-0.210094	0.0501969	5.38768e-06	0.000278875	ENSG00000115233	PSMD14
ENSG00000174165.8	604.94	-0.210305	0.100177	0.00336151	0.0453532	ENSG00000174165	ZDHHC24
ENSG00000109065.12	1233.29	-0.210331	0.0581157	4.02437e-05	0.0014166	ENSG00000109065	NAT9
ENSG00000173272.16	1015.18	-0.210909	0.0945477	0.00312349	0.0427737	ENSG00000173272	MZT2A
ENSG00000132182.13	9095.63	-0.211252	0.0374328	4.40764e-09	7.33259e-07	ENSG00000132182	NUP210
ENSG00000145604.17	3609.75	-0.211273	0.0496012	3.00121e-06	0.000172944	ENSG00000145604	SKP2
ENSG00000111711.10	483.149	-0.211373	0.100889	0.00377681	0.049746	ENSG00000111711	GOLT1B
ENSG00000112667.13	644.819	-0.211438	0.0904614	0.00220151	0.0319198	ENSG00000112667	DNPH1
ENSG00000112312.10	1616.25	-0.211683	0.0753505	0.000538164	0.00991419	ENSG00000112312	GMNN
ENSG00000130520.11	7294.14	-0.211718	0.0403913	2.8131e-08	3.55376e-06	ENSG00000130520	LSM4
ENSG00000103202.13	8873.8	-0.21202	0.0376001	2.62093e-09	4.73041e-07	ENSG00000103202	NME4
ENSG00000162062.15	1689.02	-0.212119	0.0531495	9.81403e-06	0.000449718	ENSG00000162062	TEDC2
ENSG00000167513.9	3573.07	-0.212155	0.062682	0.000105573	0.00285682	ENSG00000167513	CDT1
ENSG00000001629.10	4030.6	-0.212309	0.0442689	2.40981e-07	2.16957e-05	ENSG00000001629	ANKIB1
ENSG00000117410.14	2477.64	-0.213161	0.0557095	2.35578e-05	0.00091266	ENSG00000117410	ATP6V0B
ENSG00000102178.13	1910.56	-0.213214	0.054438	1.63275e-05	0.000680147	ENSG00000102178	UBL4A
ENSG00000185803.12	1540.73	-0.213461	0.0634887	0.000106929	0.00286421	ENSG00000185803	SLC52A2
ENSG00000170779.11	1704.07	-0.213791	0.072119	0.000374329	0.00735642	ENSG00000170779	CDCA4
ENSG00000104960.15	2980.52	-0.213886	0.0568081	2.16165e-05	0.000849189	ENSG00000104960	PTOV1
ENSG00000150712.11	1126.72	-0.214758	0.0824237	0.00106112	0.0174256	ENSG00000150712	MTMR12
ENSG00000139644.13	9192.82	-0.214776	0.0391236	5.73684e-09	9.26925e-07	ENSG00000139644	TMBIM6
ENSG00000138085.18	2001.57	-0.214873	0.0548185	1.6853e-05	0.000691154	ENSG00000138085	ATRAID
ENSG00000148834.13	835.413	-0.215115	0.0843297	0.00118876	0.0191197	ENSG00000148834	GSTO1
ENSG00000072121.17	1275.97	-0.215422	0.0717311	0.000336736	0.0067529	ENSG00000072121	ZFYVE26
ENSG00000126003.7	2164.64	-0.215806	0.0631593	8.41344e-05	0.00240241	ENSG00000126003	PLAGL2
ENSG00000114648.12	1053.24	-0.215893	0.0802041	0.000723201	0.0126298	ENSG00000114648	KLHL18
ENSG00000205542.11	2977.33	-0.215893	0.0491138	1.54448e-06	9.9825e-05	ENSG00000205542	TMSB4X
ENSG00000100241.22	11556.7	-0.216108	0.0329213	8.46668e-12	3.48345e-09	ENSG00000100241	SBF1
ENSG00000168758.11	2422.24	-0.216666	0.0496396	1.93803e-06	0.000120577	ENSG00000168758	SEMA4C
ENSG00000178149.17	1005.16	-0.216794	0.0939893	0.00262501	0.0370819	ENSG00000178149	DALRD3
ENSG00000261236.8	3219	-0.216833	0.0395675	6.30843e-09	1.009e-06	ENSG00000261236	BOP1
ENSG00000180660.9	1440.53	-0.216886	0.0752143	0.000485133	0.00909934	ENSG00000180660	MAB21L1
ENSG00000131584.19	3801.58	-0.216892	0.068861	0.00021945	0.00479063	ENSG00000131584	ACAP3
ENSG00000167747.17	2373.23	-0.217037	0.0520201	3.78691e-06	0.000208487	ENSG00000167747	C19orf48P
ENSG00000197562.10	960.973	-0.21712	0.0842206	0.00121175	0.0194485	ENSG00000197562	RAB40C
ENSG00000144677.15	1031.91	-0.217248	0.0963828	0.00253259	0.0359839	ENSG00000144677	CTDSPL
ENSG00000008283.16	13960.1	-0.217424	0.0417125	4.18608e-08	5.10102e-06	ENSG00000008283	CYB561
ENSG00000112079.9	1601.41	-0.217452	0.0622171	7.02582e-05	0.00211773	ENSG00000112079	STK38
ENSG00000160211.20	3546.27	-0.217769	0.0456711	2.42578e-07	2.17882e-05	ENSG00000160211	G6PD
ENSG00000188486.4	9712.89	-0.218287	0.0452516	2.66609e-07	2.35595e-05	ENSG00000188486	H2AX
ENSG00000165782.11	1115.27	-0.218328	0.0781919	0.000598974	0.0108208	ENSG00000165782	PIP4P1
ENSG00000140682.19	799.243	-0.218397	0.0794269	0.000717935	0.0125665	ENSG00000140682	TGFB1I1
ENSG00000008130.15	1978.1	-0.218732	0.0554989	1.46677e-05	0.000623588	ENSG00000008130	NADK
ENSG00000149179.14	2036.36	-0.218783	0.0530936	6.7861e-06	0.000334178	ENSG00000149179	CSTPP1
ENSG00000115129.14	676.842	-0.218999	0.0958938	0.0024515	0.0350006	ENSG00000115129	TP53I3
ENSG00000168101.15	630.751	-0.219411	0.0960214	0.00262445	0.0370819	ENSG00000168101	NUDT16L1
ENSG00000204653.10	515.306	-0.219874	0.0923533	0.0016912	0.0256381	ENSG00000204653	ASPDH
ENSG00000087157.19	1660.88	-0.21994	0.0653436	8.2567e-05	0.00237004	ENSG00000087157	PGS1
ENSG00000127564.17	2634.2	-0.220337	0.0486318	9.00972e-07	6.3605e-05	ENSG00000127564	PKMYT1
ENSG00000154518.10	2471.41	-0.220887	0.0644155	7.86564e-05	0.00229384	ENSG00000154518	ATP5MC3
ENSG00000107404.21	2942.33	-0.221122	0.0529461	4.75262e-06	0.000252228	ENSG00000107404	DVL1
ENSG00000198258.11	1941.73	-0.221166	0.0626329	5.38034e-05	0.00173435	ENSG00000198258	UBL5
ENSG00000105568.19	10250.2	-0.221544	0.0439436	7.01983e-08	7.87682e-06	ENSG00000105568	PPP2R1A
ENSG00000182168.16	8726.51	-0.22187	0.0414746	1.2532e-08	1.80268e-06	ENSG00000182168	UNC5C
ENSG00000134871.19	4121.52	-0.222044	0.0522104	3.07557e-06	0.000176432	ENSG00000134871	COL4A2
ENSG00000134109.11	945.204	-0.222239	0.0824346	0.000791821	0.0136334	ENSG00000134109	EDEM1
ENSG00000065802.12	2515.97	-0.222433	0.049312	9.49454e-07	6.65366e-05	ENSG00000065802	ASB1
ENSG00000103260.9	940.612	-0.22244	0.0822403	0.000770263	0.01333	ENSG00000103260	METRN
ENSG00000108100.18	3030.59	-0.222543	0.0500152	1.2675e-06	8.46396e-05	ENSG00000108100	CCNY
ENSG00000155876.6	1877.09	-0.222928	0.055867	9.38735e-06	0.000433897	ENSG00000155876	RRAGA
ENSG00000124120.11	1241.28	-0.222943	0.0693059	9.88241e-05	0.00269901	ENSG00000124120	TTPAL
ENSG00000198242.14	11608.7	-0.22311	0.0468157	2.78762e-07	2.44851e-05	ENSG00000198242	RPL23A
ENSG00000102054.18	4005.83	-0.223447	0.0409005	6.94027e-09	1.08305e-06	ENSG00000102054	RBBP7
ENSG00000172354.10	14461.3	-0.223799	0.0452745	1.06533e-07	1.11374e-05	ENSG00000172354	GNB2
ENSG00000177542.11	2394.09	-0.223995	0.0492129	7.37401e-07	5.45748e-05	ENSG00000177542	SLC25A22
ENSG00000182704.8	1457.63	-0.224422	0.0574194	1.27551e-05	0.0005546	ENSG00000182704	TSKU
ENSG00000022840.17	4100.42	-0.224498	0.0466347	2.44757e-07	2.19324e-05	ENSG00000022840	RNF10
ENSG00000157851.17	24652.9	-0.22482	0.0402069	5.74135e-09	9.26925e-07	ENSG00000157851	DPYSL5
ENSG00000147164.12	1249.04	-0.226962	0.0797927	0.000507675	0.00942969	ENSG00000147164	SNX12
ENSG00000127184.13	1819.15	-0.227239	0.0738827	0.000287277	0.00591927	ENSG00000127184	COX7C
ENSG00000184281.15	1406.19	-0.227616	0.0662705	7.43962e-05	0.0022084	ENSG00000184281	TSSC4
ENSG00000007968.7	3738.1	-0.227644	0.0571703	8.68753e-06	0.000409373	ENSG00000007968	E2F2
ENSG00000099889.14	2739.15	-0.227746	0.0560093	5.44577e-06	0.000280824	ENSG00000099889	ARVCF
ENSG00000213585.11	6411.39	-0.22775	0.0379367	3.16271e-10	7.75736e-08	ENSG00000213585	VDAC1
ENSG00000126522.17	550.017	-0.227759	0.104715	0.00279435	0.0390934	ENSG00000126522	ASL
ENSG00000105193.9	18329.4	-0.228293	0.0740831	0.000248302	0.00522021	ENSG00000105193	RPS16
ENSG00000099910.17	876.011	-0.228346	0.0886581	0.001072	0.0175742	ENSG00000099910	KLHL22
ENSG00000166986.15	8810.75	-0.228427	0.0358913	4.22239e-11	1.38086e-08	ENSG00000166986	MARS1
ENSG00000102781.14	1496.31	-0.228872	0.0827722	0.000597257	0.0108	ENSG00000102781	KATNAL1
ENSG00000244045.13	488.318	-0.228917	0.1001	0.0020074	0.0295306	ENSG00000244045	TMEM199
ENSG00000168002.12	1837.07	-0.229127	0.0748767	0.000244335	0.00514528	ENSG00000168002	POLR2G
ENSG00000183597.16	374.786	-0.229315	0.110254	0.0035172	0.047072	ENSG00000183597	TANGO2
ENSG00000177954.14	23943.8	-0.229378	0.0875241	0.000925141	0.0155394	ENSG00000177954	RPS27
ENSG00000157800.18	2103.24	-0.229561	0.0635217	4.47009e-05	0.001519	ENSG00000157800	SLC37A3
ENSG00000123143.13	7936.6	-0.231098	0.0606651	1.14447e-05	0.000507424	ENSG00000123143	PKN1
ENSG00000116096.6	448.802	-0.23129	0.109465	0.00310353	0.0425476	ENSG00000116096	SPR
ENSG00000188185.13	810.014	-0.231631	0.0916194	0.00127389	0.0202118	ENSG00000188185	LINC00265
ENSG00000107021.16	1396.14	-0.231948	0.0771894	0.000280181	0.00579489	ENSG00000107021	TBC1D13
ENSG00000137075.18	1879.47	-0.231964	0.0653323	4.91781e-05	0.00163484	ENSG00000137075	RNF38
ENSG00000164045.12	3127.82	-0.231974	0.0503671	5.25309e-07	4.0524e-05	ENSG00000164045	CDC25A
ENSG00000177105.10	808.003	-0.232257	0.0926234	0.00139626	0.0217796	ENSG00000177105	RHOG
ENSG00000137409.21	4739.14	-0.232553	0.0413163	2.76167e-09	4.93784e-07	ENSG00000137409	MTCH1
ENSG00000177600.9	20440.9	-0.233338	0.0487983	2.23785e-07	2.06518e-05	ENSG00000177600	RPLP2
ENSG00000197785.14	2378.38	-0.233399	0.0495443	3.23802e-07	2.76554e-05	ENSG00000197785	ATAD3A
ENSG00000159720.13	2464.62	-0.234004	0.0447706	2.71836e-08	3.47868e-06	ENSG00000159720	ATP6V0D1
ENSG00000115216.14	4346.84	-0.234317	0.0503414	4.81502e-07	3.79089e-05	ENSG00000115216	NRBP1
ENSG00000143756.12	1765.03	-0.234402	0.0652382	5.69396e-05	0.00181557	ENSG00000143756	FBXO28
ENSG00000140691.18	716.656	-0.234734	0.0936414	0.00118409	0.0190686	ENSG00000140691	ARMC5
ENSG00000164713.10	1576.16	-0.23482	0.0701524	9.05162e-05	0.00253545	ENSG00000164713	BRI3
ENSG00000106682.16	12209.9	-0.234839	0.0361443	1.05193e-11	4.14947e-09	ENSG00000106682	EIF4H
ENSG00000064545.15	737.874	-0.235244	0.0946724	0.00125884	0.0200112	ENSG00000064545	TMEM161A
ENSG00000198356.12	2855.23	-0.235657	0.0521219	7.6602e-07	5.60425e-05	ENSG00000198356	GET3
ENSG00000135763.10	2538.1	-0.235707	0.055102	2.6234e-06	0.000153593	ENSG00000135763	URB2
ENSG00000198176.13	3946.09	-0.23587	0.0467179	6.82683e-08	7.68279e-06	ENSG00000198176	TFDP1
ENSG00000181588.17	2913.98	-0.236006	0.0576595	5.04821e-06	0.00026424	ENSG00000181588	MEX3D
ENSG00000224051.7	1041.57	-0.236618	0.0902626	0.000912495	0.015381	ENSG00000224051	CPTP
ENSG00000122783.17	845.986	-0.236633	0.0840924	0.000506515	0.00942645	ENSG00000122783	CYREN
ENSG00000180900.20	6911.58	-0.237078	0.037011	2.19077e-11	7.90806e-09	ENSG00000180900	SCRIB
ENSG00000228300.14	775.776	-0.2375	0.0799402	0.000342826	0.00686424	ENSG00000228300	FAM174C
ENSG00000105677.12	1663.25	-0.237645	0.0572685	4.01017e-06	0.000217547	ENSG00000105677	TMEM147
ENSG00000167925.17	516.478	-0.239222	0.0971206	0.00141354	0.0219684	ENSG00000167925	GHDC
ENSG00000168286.3	1505.32	-0.239265	0.0736481	0.000121872	0.00318693	ENSG00000168286	THAP11
ENSG00000185379.21	571.363	-0.240211	0.0902769	0.00077768	0.013434	ENSG00000185379	RAD51D
ENSG00000165891.16	906.19	-0.24056	0.106289	0.00201345	0.0295969	ENSG00000165891	E2F7
ENSG00000162413.17	490.033	-0.240817	0.108602	0.00231097	0.03318	ENSG00000162413	KLHL21
ENSG00000157191.20	1421.2	-0.241488	0.0714118	9.32076e-05	0.00256207	ENSG00000157191	NECAP2
ENSG00000099800.8	3011.47	-0.241525	0.0581761	4.23716e-06	0.000227362	ENSG00000099800	TIMM13
ENSG00000124532.15	747.73	-0.24184	0.085611	0.000470351	0.00885681	ENSG00000124532	MRS2
ENSG00000123415.16	1179.22	-0.241843	0.0689142	4.77466e-05	0.00159836	ENSG00000123415	SMUG1
ENSG00000166582.11	3668.77	-0.241869	0.0417902	9.35384e-10	1.96652e-07	ENSG00000166582	CENPV
ENSG00000175643.10	897.698	-0.24206	0.0860221	0.000499669	0.00931166	ENSG00000175643	RMI2
ENSG00000232815.1	535.139	-0.242226	0.115851	0.0030244	0.0417168	ENSG00000232815	DUX4L50
ENSG00000168936.12	1232.02	-0.242317	0.0781114	0.000201579	0.00456121	ENSG00000168936	TMEM129
ENSG00000153044.10	1700.81	-0.2424	0.0759278	0.000167318	0.00402648	ENSG00000153044	CENPH
ENSG00000116863.11	1407.06	-0.242534	0.0595928	5.17237e-06	0.000270369	ENSG00000116863	ADPRS
ENSG00000085662.14	7293.37	-0.242648	0.0433981	2.97067e-09	5.26235e-07	ENSG00000085662	AKR1B1
ENSG00000032444.17	2541.71	-0.243191	0.0579661	2.39719e-06	0.000143318	ENSG00000032444	PNPLA6
ENSG00000172009.15	3675.15	-0.243211	0.0470522	2.81418e-08	3.55376e-06	ENSG00000172009	THOP1
ENSG00000166166.13	1079.73	-0.243397	0.0725441	7.5452e-05	0.00223627	ENSG00000166166	TRMT61A
ENSG00000183826.19	892.728	-0.243588	0.0753988	0.000208488	0.0046981	ENSG00000183826	BTBD9
ENSG00000172725.14	2653.04	-0.243696	0.046009	1.51807e-08	2.13551e-06	ENSG00000172725	CORO1B
ENSG00000136270.14	3402.63	-0.243855	0.0434735	2.50526e-09	4.5647e-07	ENSG00000136270	TBRG4
ENSG00000157184.7	622.947	-0.243899	0.0877188	0.000544791	0.0100074	ENSG00000157184	CPT2
ENSG00000254986.8	2277.2	-0.244341	0.0556378	1.53341e-06	9.92772e-05	ENSG00000254986	DPP3
ENSG00000145022.5	503.615	-0.244552	0.102937	0.00154057	0.0236071	ENSG00000145022	TCTA
ENSG00000274523.5	2549.25	-0.244617	0.0499127	1.02986e-07	1.08257e-05	ENSG00000274523	RCC1L
ENSG00000136231.14	2726.52	-0.2447	0.0476027	4.78872e-08	5.6904e-06	ENSG00000136231	IGF2BP3
ENSG00000090971.5	1205.48	-0.245026	0.067248	2.91153e-05	0.00108264	ENSG00000090971	NAT14
ENSG00000274211.6	2807.94	-0.245149	0.0536391	6.12389e-07	4.65842e-05	ENSG00000274211	SOCS7
ENSG00000150990.9	2020.42	-0.245482	0.0558386	1.66857e-06	0.000106763	ENSG00000150990	DHX37
ENSG00000138073.14	2018.29	-0.245719	0.05691	2.24827e-06	0.000136332	ENSG00000138073	PREB
ENSG00000164896.21	2149.29	-0.245794	0.0623661	9.39578e-06	0.000433897	ENSG00000164896	FASTK
ENSG00000172301.11	637.469	-0.245977	0.120203	0.00330144	0.0447319	ENSG00000172301	COPRS
ENSG00000108179.14	3851.11	-0.246183	0.0508316	1.53656e-07	1.5271e-05	ENSG00000108179	PPIF
ENSG00000115159.17	1145.24	-0.247683	0.0840026	0.000303622	0.0061993	ENSG00000115159	GPD2
ENSG00000114383.10	1359.64	-0.247945	0.0716632	5.738e-05	0.0018221	ENSG00000114383	TUSC2
ENSG00000011260.14	1828.3	-0.249597	0.0536168	5.37249e-07	4.11135e-05	ENSG00000011260	UTP18
ENSG00000086504.18	2618.42	-0.249963	0.0462751	9.39821e-09	1.38916e-06	ENSG00000086504	MRPL28
ENSG00000198918.8	4236.97	-0.250469	0.0709853	5.29577e-05	0.00172135	ENSG00000198918	RPL39
ENSG00000164081.13	717.227	-0.250661	0.0971814	0.00084328	0.0143918	ENSG00000164081	TEX264
ENSG00000126461.15	6721.31	-0.250868	0.0417714	2.29181e-10	6.00628e-08	ENSG00000126461	SCAF1
ENSG00000161179.14	985.316	-0.250956	0.0703968	3.8561e-05	0.00138175	ENSG00000161179	YDJC
ENSG00000002919.15	908.242	-0.251412	0.0912699	0.000582956	0.0106116	ENSG00000002919	SNX11
ENSG00000087008.16	505.718	-0.251905	0.117356	0.00261968	0.0370562	ENSG00000087008	ACOX3
ENSG00000142002.19	3100.27	-0.251925	0.0457945	3.13956e-09	5.48535e-07	ENSG00000142002	DPP9
ENSG00000101182.15	6690.49	-0.252007	0.0383502	3.90492e-12	1.82212e-09	ENSG00000101182	PSMA7
ENSG00000123815.13	863.262	-0.253481	0.104111	0.00133447	0.0209868	ENSG00000123815	COQ8B
ENSG00000144579.9	1655.96	-0.253997	0.0737062	5.68443e-05	0.00181404	ENSG00000144579	CTDSP1
ENSG00000225663.8	6538.8	-0.254389	0.0395974	9.83541e-12	3.96139e-09	ENSG00000225663	MCRIP1
ENSG00000166595.12	2321.99	-0.254629	0.067211	1.76698e-05	0.000719254	ENSG00000166595	CIAO2B
ENSG00000214194.9	556.882	-0.25463	0.124009	0.00298578	0.0413362	ENSG00000214194	SMIM30
ENSG00000102109.9	2839.71	-0.254713	0.0538408	2.72608e-07	2.40341e-05	ENSG00000102109	PCSK1N
ENSG00000071282.12	707.009	-0.254865	0.090887	0.000515886	0.00955689	ENSG00000071282	LMCD1
ENSG00000099804.9	2220.48	-0.254972	0.0551624	3.97491e-07	3.22916e-05	ENSG00000099804	CDC34
ENSG00000187498.16	1292.74	-0.255644	0.0826267	0.000187057	0.00427392	ENSG00000187498	COL4A1
ENSG00000114739.14	4405.55	-0.255805	0.0553938	3.56089e-07	2.96196e-05	ENSG00000114739	ACVR2B
ENSG00000176410.8	637.322	-0.255831	0.0896276	0.000394879	0.00768455	ENSG00000176410	DNAJC30
ENSG00000079999.14	2631.52	-0.255881	0.0478339	1.17565e-08	1.6975e-06	ENSG00000079999	KEAP1
ENSG00000148362.11	819.994	-0.256254	0.111691	0.00172366	0.0260475	ENSG00000148362	PAXX
ENSG00000196182.11	2333.47	-0.256415	0.0618329	2.95304e-06	0.000170942	ENSG00000196182	STK40
ENSG00000179632.10	3717.6	-0.256658	0.0491788	2.30417e-08	2.99879e-06	ENSG00000179632	MAF1
ENSG00000088356.6	496.636	-0.257226	0.119426	0.00218086	0.0316443	ENSG00000088356	PDRG1
ENSG00000135211.6	301.923	-0.257576	0.11363	0.00177962	0.0267138	ENSG00000135211	TMEM60
ENSG00000063176.16	1300.11	-0.25759	0.0762974	7.53003e-05	0.0022335	ENSG00000063176	SPHK2
ENSG00000196683.12	1321.72	-0.257609	0.0752665	6.61874e-05	0.00202279	ENSG00000196683	TOMM7
ENSG00000164587.13	15741.9	-0.257896	0.0774714	9.20135e-05	0.00255641	ENSG00000164587	RPS14
ENSG00000115234.11	3783	-0.258524	0.0497166	2.0225e-08	2.72489e-06	ENSG00000115234	SNX17
ENSG00000170892.13	1772.43	-0.258987	0.0594023	1.35633e-06	8.98358e-05	ENSG00000170892	TSEN34
ENSG00000141933.9	280.208	-0.259049	0.137021	0.0035568	0.0474856	ENSG00000141933	TPGS1
ENSG00000167996.16	16024.5	-0.260636	0.0439001	7.10661e-10	1.545e-07	ENSG00000167996	FTH1
ENSG00000167900.12	2991.51	-0.261133	0.0478976	5.5899e-09	9.14044e-07	ENSG00000167900	TK1
ENSG00000140931.20	1078.5	-0.26138	0.0679558	1.1671e-05	0.000515073	ENSG00000140931	CMTM3
ENSG00000053371.13	856.074	-0.262651	0.0725375	2.87468e-05	0.00107206	ENSG00000053371	AKR7A2
ENSG00000128951.14	3538.42	-0.262824	0.0530069	9.07501e-08	9.78132e-06	ENSG00000128951	DUT
ENSG00000126267.11	3329.28	-0.262878	0.052373	5.90676e-08	6.80754e-06	ENSG00000126267	COX6B1
ENSG00000167515.11	904.437	-0.263414	0.0829036	0.000131851	0.00340535	ENSG00000167515	TRAPPC2L
ENSG00000152495.11	998.719	-0.26401	0.0785973	8.30252e-05	0.00237903	ENSG00000152495	CAMK4
ENSG00000163870.16	483.445	-0.264221	0.102073	0.000779633	0.0134617	ENSG00000163870	TPRA1
ENSG00000133265.11	2915.68	-0.264656	0.0567929	3.70093e-07	3.05191e-05	ENSG00000133265	HSPBP1
ENSG00000168140.5	494.963	-0.264783	0.114295	0.00153787	0.0235846	ENSG00000168140	VASN
ENSG00000130881.14	2959.63	-0.265512	0.0495815	9.40311e-09	1.38916e-06	ENSG00000130881	LRP3
ENSG00000079313.15	2403.78	-0.26605	0.0622289	2.36585e-06	0.000142111	ENSG00000079313	REXO1
ENSG00000131148.9	1089.13	-0.26638	0.0803813	8.43009e-05	0.00240537	ENSG00000131148	EMC8
ENSG00000196924.19	26106.8	-0.266461	0.035232	1.5323e-15	2.16104e-12	ENSG00000196924	FLNA
ENSG00000189159.16	8344.93	-0.266762	0.0380941	1.57274e-13	1.06183e-10	ENSG00000189159	JPT1
ENSG00000131943.20	1114.33	-0.266959	0.0788506	8.06639e-05	0.00232413	ENSG00000131943	C19orf12
ENSG00000184743.13	918.898	-0.26704	0.100485	0.000552578	0.0101261	ENSG00000184743	ATL3
ENSG00000100997.20	1544.18	-0.267085	0.0608629	1.10747e-06	7.52669e-05	ENSG00000100997	ABHD12
ENSG00000278619.5	276.526	-0.267219	0.141137	0.00362586	0.0482058	ENSG00000278619	MRM1
ENSG00000143878.10	4273.42	-0.267367	0.0525594	3.30302e-08	4.10336e-06	ENSG00000143878	RHOB
ENSG00000140553.18	2074.65	-0.267465	0.0506796	1.42128e-08	2.01416e-06	ENSG00000140553	UNC45A
ENSG00000186480.13	2545.87	-0.267775	0.0494278	6.6779e-09	1.05585e-06	ENSG00000186480	INSIG1
ENSG00000215612.8	822.643	-0.268967	0.0812295	8.37251e-05	0.0023943	ENSG00000215612	HMX1
ENSG00000111786.10	2580.22	-0.269394	0.0734928	2.55912e-05	0.000978218	ENSG00000111786	SRSF9
ENSG00000025770.19	2343.11	-0.269809	0.0611895	1.08625e-06	7.39561e-05	ENSG00000025770	NCAPH2
ENSG00000171848.16	10609.2	-0.270095	0.040478	3.10075e-12	1.50182e-09	ENSG00000171848	RRM2
ENSG00000144040.13	483.691	-0.270502	0.105455	0.000841689	0.0143711	ENSG00000144040	SFXN5
ENSG00000189043.10	3194	-0.270641	0.0483188	2.26454e-09	4.18589e-07	ENSG00000189043	NDUFA4
ENSG00000161011.20	2165.81	-0.271044	0.0496082	5.31348e-09	8.76334e-07	ENSG00000161011	SQSTM1
ENSG00000186193.9	2633.93	-0.27379	0.0465304	4.71437e-10	1.07372e-07	ENSG00000186193	SAPCD2
ENSG00000183307.4	753.83	-0.27432	0.100674	0.000515314	0.00955304	ENSG00000183307	TMEM121B
ENSG00000143314.12	3182.29	-0.274801	0.0476309	1.10831e-09	2.18853e-07	ENSG00000143314	MRPL24
ENSG00000095906.17	2812.1	-0.274887	0.050795	7.82992e-09	1.19361e-06	ENSG00000095906	NUBP2
ENSG00000185963.14	3012.12	-0.275311	0.0484321	1.36078e-09	2.64303e-07	ENSG00000185963	BICD2
ENSG00000177830.18	2282.07	-0.275969	0.0479454	9.45041e-10	1.97596e-07	ENSG00000177830	CHID1
ENSG00000167969.13	723.386	-0.276077	0.102181	0.000536831	0.00989439	ENSG00000167969	ECI1
ENSG00000177917.12	1261.24	-0.276808	0.0681307	4.25374e-06	0.000227637	ENSG00000177917	ARL6IP6
ENSG00000130255.13	9133.43	-0.276874	0.0998794	0.000468648	0.00883344	ENSG00000130255	RPL36
ENSG00000104915.15	2195.53	-0.277449	0.0537367	2.78397e-08	3.53897e-06	ENSG00000104915	STX10
ENSG00000101997.13	511.382	-0.278664	0.104912	0.000623528	0.0111538	ENSG00000101997	CCDC22
ENSG00000110046.14	1050.78	-0.279338	0.073211	1.2541e-05	0.000546535	ENSG00000110046	ATG2A
ENSG00000204237.5	827.832	-0.279758	0.0787855	3.56134e-05	0.00129409	ENSG00000204237	OXLD1
ENSG00000167526.14	31983.7	-0.280076	0.073208	1.20023e-05	0.000526975	ENSG00000167526	RPL13
ENSG00000238227.8	2195.35	-0.28108	0.0581378	1.20152e-07	1.24254e-05	ENSG00000238227	TMEM250
ENSG00000100097.12	1283.91	-0.281316	0.07441	1.38653e-05	0.000596098	ENSG00000100097	LGALS1
ENSG00000119383.21	3244.89	-0.281603	0.0536832	1.52893e-08	2.14292e-06	ENSG00000119383	PTPA
ENSG00000105011.9	1772.51	-0.282558	0.0562255	6.13198e-08	7.02479e-06	ENSG00000105011	ASF1B
ENSG00000130734.10	1094.98	-0.284641	0.0742739	1.41572e-05	0.000606292	ENSG00000130734	ATG4D
ENSG00000109762.17	489.244	-0.284962	0.10296	0.000440511	0.00840242	ENSG00000109762	SNX25
ENSG00000135862.6	4981.7	-0.285365	0.0403423	1.44402e-13	1.00459e-10	ENSG00000135862	LAMC1
ENSG00000099953.10	381.041	-0.28572	0.114385	0.000947521	0.0158457	ENSG00000099953	MMP11
ENSG00000120742.11	2726.96	-0.285824	0.0570717	5.14762e-08	6.07911e-06	ENSG00000120742	SERP1
ENSG00000128228.5	367.423	-0.286469	0.119885	0.00115016	0.018632	ENSG00000128228	SDF2L1
ENSG00000229638.1	425.028	-0.286844	0.132707	0.00199554	0.0294127	ENSG00000229638	RPL4P4
ENSG00000198931.11	1754.26	-0.287022	0.0685763	3.19594e-06	0.000182437	ENSG00000198931	APRT
ENSG00000146826.17	1455.16	-0.287185	0.0804713	2.21494e-05	0.000865682	ENSG00000146826	TRAPPC14
ENSG00000175756.14	2905.22	-0.287308	0.0389504	1.65657e-14	1.54599e-11	ENSG00000175756	AURKAIP1
ENSG00000115884.11	5552.08	-0.287425	0.0416629	7.76825e-13	4.43636e-10	ENSG00000115884	SDC1
ENSG00000118894.15	393.207	-0.287837	0.124481	0.00145429	0.0225389	ENSG00000118894	EEF2KMT
ENSG00000187051.9	802.651	-0.288075	0.0807406	3.31389e-05	0.00121572	ENSG00000187051	RPS19BP1
ENSG00000100285.10	5581.3	-0.288196	0.0569867	5.37321e-08	6.2966e-06	ENSG00000100285	NEFH
ENSG00000007520.4	1304.74	-0.288315	0.060346	1.49076e-07	1.48545e-05	ENSG00000007520	TSR3
ENSG00000175221.16	2808.64	-0.28938	0.0472492	9.58861e-11	2.80068e-08	ENSG00000175221	MED16
ENSG00000159069.14	2881.1	-0.289644	0.0501241	7.34085e-10	1.58691e-07	ENSG00000159069	FBXW5
ENSG00000253250.3	197.999	-0.290171	0.156035	0.00297687	0.0412695	ENSG00000253250	C8orf88
ENSG00000170473.17	861.429	-0.290295	0.0999003	0.000272822	0.00567028	ENSG00000170473	PYM1
ENSG00000110108.10	1600.86	-0.291101	0.0685327	1.95389e-06	0.000120974	ENSG00000110108	TMEM109
ENSG00000196961.13	3966.83	-0.291341	0.0516938	1.63761e-09	3.10198e-07	ENSG00000196961	AP2A1
ENSG00000213465.8	852.091	-0.291424	0.0695044	2.47776e-06	0.000146987	ENSG00000213465	ARL2
ENSG00000160131.14	2086.94	-0.291579	0.0708607	3.23374e-06	0.000183852	ENSG00000160131	VMA21
ENSG00000088756.13	306.568	-0.292409	0.139326	0.00213023	0.0310156	ENSG00000088756	ARHGAP28
ENSG00000157152.17	438.159	-0.292478	0.109942	0.000560989	0.0102655	ENSG00000157152	SYN2
ENSG00000184990.13	1052.93	-0.29305	0.0869329	6.12679e-05	0.0019249	ENSG00000184990	SIVA1
ENSG00000124688.14	732.077	-0.293247	0.0838945	3.84533e-05	0.00138154	ENSG00000124688	MAD2L1BP
ENSG00000160113.6	1772.27	-0.293295	0.0685611	1.89228e-06	0.000118114	ENSG00000160113	NR2F6
ENSG00000204536.15	754.478	-0.293755	0.0789138	1.79345e-05	0.000728481	ENSG00000204536	CCHCR1
ENSG00000100697.17	3140.39	-0.294151	0.0522999	1.63485e-09	3.10198e-07	ENSG00000100697	DICER1
ENSG00000136490.9	5829.21	-0.295496	0.0350577	3.17078e-18	1.01355e-14	ENSG00000136490	LIMD2
ENSG00000127952.17	1016.22	-0.295754	0.0758841	1.10113e-05	0.000493584	ENSG00000127952	STYXL1
ENSG00000136158.12	1758.03	-0.296591	0.0578017	2.55742e-08	3.29477e-06	ENSG00000136158	SPRY2
ENSG00000204682.9	397.283	-0.297162	0.140911	0.00209847	0.0305881	ENSG00000204682	MIR1915HG
ENSG00000122585.8	1700.15	-0.297184	0.0792148	1.60837e-05	0.000674794	ENSG00000122585	NPY
ENSG00000161618.10	692.863	-0.297492	0.0787542	1.44823e-05	0.000618457	ENSG00000161618	ALDH16A1
ENSG00000184207.9	1240.88	-0.297674	0.0869592	6.13661e-05	0.0019249	ENSG00000184207	PGP
ENSG00000117691.10	962.843	-0.297827	0.0984247	0.000179384	0.0041398	ENSG00000117691	NENF
ENSG00000104886.12	1941.57	-0.298064	0.0543234	6.32881e-09	1.009e-06	ENSG00000104886	PLEKHJ1
ENSG00000121440.15	367.517	-0.298277	0.144666	0.00226477	0.0327006	ENSG00000121440	PDZRN3
ENSG00000136247.15	1428.41	-0.298886	0.0643427	3.29694e-07	2.78939e-05	ENSG00000136247	ZDHHC4
ENSG00000137038.8	1129.74	-0.301784	0.0761612	6.29835e-06	0.000318354	ENSG00000137038	DMAC1
ENSG00000127884.5	1928.11	-0.302772	0.059841	4.2007e-08	5.10259e-06	ENSG00000127884	ECHS1
ENSG00000168884.15	875.713	-0.30349	0.074386	3.94426e-06	0.000215306	ENSG00000168884	TNIP2
ENSG00000103024.8	289.534	-0.303677	0.134858	0.00150519	0.0231856	ENSG00000103024	NME3
ENSG00000011198.10	599.315	-0.303983	0.0907451	6.4799e-05	0.00198989	ENSG00000011198	ABHD5
ENSG00000231345.3	276.26	-0.304194	0.152193	0.00262619	0.0370819	ENSG00000231345	BEND3P1
ENSG00000174136.13	719.1	-0.307092	0.0918207	4.01916e-05	0.00141607	ENSG00000174136	RGMB
ENSG00000110436.13	428.296	-0.308363	0.138428	0.00153662	0.0235749	ENSG00000110436	SLC1A2
ENSG00000158109.15	1149.65	-0.308803	0.0897694	4.17333e-05	0.00145686	ENSG00000158109	TPRG1L
ENSG00000160193.12	853.981	-0.309425	0.0907984	5.75891e-05	0.00182714	ENSG00000160193	WDR4
ENSG00000233276.9	989.667	-0.309502	0.0748281	3.45371e-06	0.000193201	ENSG00000233276	GPX1
ENSG00000105556.12	937.871	-0.310245	0.0763515	4.24265e-06	0.000227362	ENSG00000105556	MIER2
ENSG00000263874.2	206.416	-0.310317	0.158273	0.00264749	0.037339	ENSG00000263874	LASP1NB
ENSG00000142544.7	259.365	-0.310534	0.150422	0.00202098	0.0296961	ENSG00000142544	CTU1
ENSG00000173540.14	690.678	-0.310556	0.0815661	1.10368e-05	0.000493919	ENSG00000173540	GMPPB
ENSG00000101412.13	3909.19	-0.310631	0.051962	2.04996e-10	5.40949e-08	ENSG00000101412	E2F1
ENSG00000071242.12	3400.82	-0.311059	0.0567007	3.96183e-09	6.76748e-07	ENSG00000071242	RPS6KA2
ENSG00000139719.11	574.418	-0.311146	0.0921691	5.28944e-05	0.00172135	ENSG00000139719	VPS33A
ENSG00000158042.9	1211.88	-0.311702	0.0619179	4.33755e-08	5.25214e-06	ENSG00000158042	MRPL17
ENSG00000009335.19	4500.83	-0.31242	0.0528843	3.38266e-10	8.19183e-08	ENSG00000009335	UBE3C
ENSG00000020181.18	2133.05	-0.312669	0.0513863	1.64124e-10	4.45381e-08	ENSG00000020181	ADGRA2
ENSG00000171222.11	2018.3	-0.312822	0.0543369	1.09373e-09	2.17965e-07	ENSG00000171222	SCAND1
ENSG00000178096.9	304.333	-0.314455	0.133942	0.00117975	0.0190307	ENSG00000178096	BOLA1
ENSG00000117318.9	2214.09	-0.315685	0.0611888	2.65479e-08	3.40873e-06	ENSG00000117318	ID3
ENSG00000226777.9	352.441	-0.317647	0.175991	0.00337689	0.0455124	ENSG00000226777	FAM30A
ENSG00000106399.11	1149.81	-0.319456	0.0767301	2.36352e-06	0.000142111	ENSG00000106399	RPA3
ENSG00000090266.13	1053.66	-0.320364	0.0702667	3.50338e-07	2.92047e-05	ENSG00000090266	NDUFB2
ENSG00000155363.19	1195.05	-0.320452	0.0642591	5.0622e-08	5.99674e-06	ENSG00000155363	MOV10
ENSG00000112306.8	5758.39	-0.321117	0.0499317	1.32803e-11	5.18513e-09	ENSG00000112306	RPS12
ENSG00000125817.8	4387.31	-0.321121	0.0411696	5.50164e-16	8.77122e-13	ENSG00000125817	CENPB
ENSG00000182154.8	629.65	-0.322501	0.100151	7.92604e-05	0.00229384	ENSG00000182154	MRPL41
ENSG00000198937.9	956.274	-0.322986	0.0795334	3.69842e-06	0.000204306	ENSG00000198937	CCDC167
ENSG00000168061.17	745.948	-0.323243	0.106715	0.000170978	0.00403317	ENSG00000168061	SAC3D1
ENSG00000106266.11	1309.02	-0.323677	0.0684531	1.82601e-07	1.75109e-05	ENSG00000106266	SNX8
ENSG00000119333.12	4465.93	-0.324432	0.0477341	2.21171e-12	1.11351e-09	ENSG00000119333	DYNC2I2
ENSG00000218891.5	1227.18	-0.324692	0.0834694	6.50202e-06	0.000325637	ENSG00000218891	ZNF579
ENSG00000205609.13	401.642	-0.32494	0.126617	0.000596763	0.0108	ENSG00000205609	EIF3CL
ENSG00000107262.26	1797.79	-0.325146	0.0548678	2.71419e-10	6.92354e-08	ENSG00000107262	BAG1
ENSG00000104524.14	384.671	-0.32547	0.102714	0.000106846	0.00286421	ENSG00000104524	PYCR3
ENSG00000291208.1	956.278	-0.325571	0.0955166	4.70963e-05	0.00158631	ENSG00000291208	ENSG00000291208
ENSG00000171241.9	659.493	-0.325675	0.110881	0.000217414	0.00479063	ENSG00000171241	SHCBP1
ENSG00000211450.11	513.01	-0.325712	0.125486	0.00060289	0.0108762	ENSG00000211450	SELENOH
ENSG00000176101.12	1437.97	-0.326143	0.0757175	1.40447e-06	9.24945e-05	ENSG00000176101	SSNA1
ENSG00000163597.17	3534.48	-0.326147	0.0530043	7.23822e-11	2.23352e-08	ENSG00000163597	SNHG16
ENSG00000108604.18	3812.43	-0.326806	0.0556904	3.35265e-10	8.17085e-08	ENSG00000108604	SMARCD2
ENSG00000170619.10	917.524	-0.327298	0.0819011	5.4864e-06	0.000282538	ENSG00000170619	COMMD5
ENSG00000137818.12	25004.4	-0.329266	0.0727443	4.77222e-07	3.77272e-05	ENSG00000137818	RPLP1
ENSG00000105552.15	786.433	-0.330211	0.09755	5.01712e-05	0.00165634	ENSG00000105552	BCAT2
ENSG00000144199.12	188.022	-0.33138	0.175516	0.00288324	0.0402046	ENSG00000144199	FAHD2B
ENSG00000158006.14	498.12	-0.333904	0.119388	0.00032602	0.00657591	ENSG00000158006	PAFAH2
ENSG00000092847.14	3659.28	-0.335506	0.0460954	1.97974e-14	1.80359e-11	ENSG00000092847	AGO1
ENSG00000184162.15	396.395	-0.336885	0.136806	0.000792018	0.0136334	ENSG00000184162	NR2C2AP
ENSG00000180592.17	527.844	-0.337898	0.110317	0.000145998	0.00370478	ENSG00000180592	SKIDA1
ENSG00000118242.17	204.149	-0.338096	0.201554	0.00359314	0.0478873	ENSG00000118242	MREG
ENSG00000141552.18	2319.94	-0.338715	0.0518558	5.91116e-12	2.66093e-09	ENSG00000141552	ANAPC11
ENSG00000183048.12	329.066	-0.339363	0.12942	0.000507472	0.00942969	ENSG00000183048	SLC25A10
ENSG00000172216.6	136.25	-0.339902	0.195925	0.0034139	0.0458752	ENSG00000172216	CEBPB
ENSG00000291202.1	759.769	-0.341946	0.104815	6.99997e-05	0.00211773	ENSG00000291202	ENSG00000291202
ENSG00000128185.10	1041.8	-0.342409	0.0839154	4.06584e-06	0.000220044	ENSG00000128185	DGCR6L
ENSG00000115756.13	4155.53	-0.342541	0.054563	3.11146e-11	1.08231e-08	ENSG00000115756	HPCAL1
ENSG00000123975.5	1486.14	-0.34328	0.0693679	5.21953e-08	6.14508e-06	ENSG00000123975	CKS2
ENSG00000196663.16	1012.6	-0.343457	0.0747422	4.37281e-07	3.50769e-05	ENSG00000196663	TECPR2
ENSG00000101439.9	1400.15	-0.343532	0.0704927	9.01698e-08	9.74623e-06	ENSG00000101439	CST3
ENSG00000135535.17	1562.68	-0.344772	0.0588961	4.05928e-10	9.47075e-08	ENSG00000135535	CD164
ENSG00000167700.9	758.672	-0.346753	0.0800158	1.14809e-06	7.76135e-05	ENSG00000167700	MFSD3
ENSG00000112679.15	532.03	-0.347404	0.0971614	2.13287e-05	0.000839607	ENSG00000112679	DUSP22
ENSG00000168916.16	1575.74	-0.347495	0.0915969	8.15624e-06	0.000392063	ENSG00000168916	ZNF608
ENSG00000112576.13	1113.52	-0.34807	0.0706624	5.52363e-08	6.40456e-06	ENSG00000112576	CCND3
ENSG00000125869.10	1274.87	-0.348689	0.0910198	8.57325e-06	0.00040737	ENSG00000125869	LAMP5
ENSG00000214706.12	1437.44	-0.349547	0.0684336	2.02211e-08	2.72489e-06	ENSG00000214706	IFRD2
ENSG00000175348.11	396.461	-0.351256	0.132534	0.000464351	0.0087654	ENSG00000175348	TMEM9B
ENSG00000196976.8	469.265	-0.351286	0.120902	0.000215988	0.00479063	ENSG00000196976	LAGE3
ENSG00000125835.20	5111.28	-0.35196	0.0600398	4.40174e-10	1.0146e-07	ENSG00000125835	SNRPB
ENSG00000124762.14	1971.22	-0.353627	0.0757745	2.24734e-07	2.06707e-05	ENSG00000124762	CDKN1A
ENSG00000126391.14	900.337	-0.354071	0.0971928	1.69931e-05	0.000695408	ENSG00000126391	FRMD8
ENSG00000144824.21	239.312	-0.35686	0.142062	0.000650205	0.0115608	ENSG00000144824	PHLDB2
ENSG00000135766.9	303.965	-0.35734	0.161031	0.00131738	0.0207949	ENSG00000135766	EGLN1
ENSG00000117862.13	243.05	-0.359122	0.140849	0.000596349	0.0108	ENSG00000117862	TXNDC12
ENSG00000135446.17	3559.51	-0.360903	0.0560673	7.68131e-12	3.26566e-09	ENSG00000135446	CDK4
ENSG00000272325.2	441.403	-0.363297	0.137864	0.000470933	0.0088634	ENSG00000272325	NUDT3
ENSG00000105676.14	1800.8	-0.363518	0.0648162	1.60289e-09	3.06657e-07	ENSG00000105676	ARMC6
ENSG00000049245.13	1614.73	-0.364389	0.0777958	2.14902e-07	2.01238e-05	ENSG00000049245	VAMP3
ENSG00000135074.16	557.678	-0.364751	0.118619	0.000122206	0.00318743	ENSG00000135074	ADAM19
ENSG00000181038.14	413.47	-0.36598	0.123744	0.000182043	0.00418852	ENSG00000181038	METTL23
ENSG00000131408.15	1288.66	-0.367658	0.0695372	9.94086e-09	1.46295e-06	ENSG00000131408	NR1H2
ENSG00000213563.7	1432.28	-0.368084	0.0715193	2.85146e-08	3.58899e-06	ENSG00000213563	C8orf82
ENSG00000042753.12	2724.99	-0.368604	0.0655487	1.40528e-09	2.70202e-07	ENSG00000042753	AP2S1
ENSG00000164032.12	4439.92	-0.373229	0.051837	4.10428e-14	3.34132e-11	ENSG00000164032	H2AZ1
ENSG00000160216.21	3725.77	-0.37336	0.0425587	2.80924e-19	1.34363e-15	ENSG00000160216	AGPAT3
ENSG00000196456.13	538.446	-0.374764	0.0942033	4.38957e-06	0.000234251	ENSG00000196456	ZNF775
ENSG00000147526.20	593.342	-0.375915	0.126894	0.000172732	0.00403317	ENSG00000147526	TACC1
ENSG00000178057.15	1189.24	-0.377337	0.0781165	9.79148e-08	1.04651e-05	ENSG00000178057	NDUFAF3
ENSG00000128965.13	360.162	-0.379792	0.113284	4.84569e-05	0.0016171	ENSG00000128965	CHAC1
ENSG00000139645.11	5829.67	-0.38005	0.0490892	8.68965e-16	1.32997e-12	ENSG00000139645	ANKRD52
ENSG00000113657.13	1529.68	-0.381332	0.0799231	1.26273e-07	1.28842e-05	ENSG00000113657	DPYSL3
ENSG00000169635.10	1010.98	-0.385623	0.0709105	3.74021e-09	6.41756e-07	ENSG00000169635	HIC2
ENSG00000161642.18	3596.98	-0.385833	0.0574058	1.41099e-12	7.3957e-10	ENSG00000161642	ZNF385A
ENSG00000161682.15	1741.85	-0.386112	0.0736575	1.07496e-08	1.56392e-06	ENSG00000161682	FAM171A2
ENSG00000130635.17	528.209	-0.390767	0.161962	0.000768949	0.0133193	ENSG00000130635	COL5A1
ENSG00000144485.11	1018.68	-0.391296	0.0855799	3.46851e-07	2.89772e-05	ENSG00000144485	HES6
ENSG00000029153.15	192.397	-0.393641	0.187338	0.00151754	0.0233339	ENSG00000029153	BMAL2
ENSG00000136205.18	559.412	-0.393958	0.12636	9.60103e-05	0.00263155	ENSG00000136205	TNS3
ENSG00000261455.1	277.406	-0.396003	0.130553	0.000132439	0.00341477	ENSG00000261455	LINC01003
ENSG00000112893.10	322.309	-0.396088	0.126581	9.26904e-05	0.00255641	ENSG00000112893	MAN2A1
ENSG00000160703.17	587.886	-0.396493	0.107783	1.48207e-05	0.000629392	ENSG00000160703	NLRX1
ENSG00000185127.7	883.788	-0.398476	0.0858743	2.46852e-07	2.20684e-05	ENSG00000185127	C6orf120
ENSG00000108106.14	12939.4	-0.402539	0.080354	3.63981e-08	4.44952e-06	ENSG00000108106	UBE2S
ENSG00000121680.16	708.758	-0.403475	0.104434	6.66446e-06	0.000331496	ENSG00000121680	PEX16
ENSG00000106153.13	11242.4	-0.405815	0.0466645	5.12478e-19	2.17877e-15	ENSG00000106153	CHCHD2
ENSG00000243199.1	267.213	-0.406948	0.158036	0.000488445	0.00915697	ENSG00000243199	RPL6P10
ENSG00000176340.4	1556.58	-0.40708	0.0891255	3.30239e-07	2.78939e-05	ENSG00000176340	COX8A
ENSG00000213638.6	308.67	-0.407315	0.159923	0.000530719	0.00979118	ENSG00000213638	ADAT3
ENSG00000229422.2	127.825	-0.409103	0.263279	0.0037121	0.0491644	ENSG00000229422	ENSG00000229422
ENSG00000250479.9	553.645	-0.410345	0.108585	8.94922e-06	0.000418829	ENSG00000250479	CHCHD10
ENSG00000166147.15	1290.1	-0.410785	0.117319	2.11993e-05	0.000836236	ENSG00000166147	FBN1
ENSG00000169564.7	930.953	-0.41373	0.103414	3.52482e-06	0.000196239	ENSG00000169564	PCBP1
ENSG00000160446.19	920.372	-0.414081	0.0940997	7.22692e-07	5.39033e-05	ENSG00000160446	ZDHHC12
ENSG00000183199.6	152.643	-0.415211	0.243257	0.00297455	0.0412523	ENSG00000183199	HSP90AB3P
ENSG00000023191.17	2117.23	-0.415932	0.0684225	1.0086e-10	2.92363e-08	ENSG00000023191	RNH1
ENSG00000119673.16	498.479	-0.423569	0.102646	2.31561e-06	0.0001399	ENSG00000119673	ACOT2
ENSG00000218175.2	133.538	-0.429421	0.229963	0.00220319	0.0319321	ENSG00000218175	ENSG00000218175
ENSG00000164967.10	139.666	-0.429825	0.265513	0.00326072	0.04429	ENSG00000164967	RPP25L
ENSG00000167136.7	478.448	-0.435077	0.119714	1.52155e-05	0.000642654	ENSG00000167136	ENDOG
ENSG00000187479.9	4820.8	-0.435223	0.0607176	6.03769e-14	4.6204e-11	ENSG00000187479	C11orf96
ENSG00000262814.8	518.275	-0.435881	0.103532	1.17922e-06	7.94372e-05	ENSG00000262814	MRPL12
ENSG00000213553.4	375.728	-0.43742	0.15109	0.000186233	0.00426442	ENSG00000213553	RPLP0P6
ENSG00000100162.15	385.99	-0.438087	0.129885	4.25907e-05	0.00145686	ENSG00000100162	CENPM
ENSG00000130748.7	508.438	-0.441235	0.104638	1.4963e-06	9.75349e-05	ENSG00000130748	TMEM160
ENSG00000182718.18	942.934	-0.443523	0.19251	0.00086384	0.0146579	ENSG00000182718	ANXA2
ENSG00000143375.15	335.271	-0.446022	0.12357	1.61195e-05	0.000675487	ENSG00000143375	CGN
ENSG00000188219.16	99.4572	-0.449298	0.288684	0.00345758	0.0463388	ENSG00000188219	POTEE
ENSG00000103254.10	567.274	-0.453046	0.0861193	8.87927e-09	1.33234e-06	ENSG00000103254	ANTKMT
ENSG00000109794.14	118.52	-0.453822	0.250104	0.00230891	0.0331628	ENSG00000109794	FAM149A
ENSG00000160325.15	862.767	-0.45401	0.0869079	1.27686e-08	1.82983e-06	ENSG00000160325	CACFD1
ENSG00000197982.14	1014.32	-0.455484	0.0705987	7.24879e-12	3.11641e-09	ENSG00000197982	C1orf122
ENSG00000283154.3	110.974	-0.456609	0.303588	0.00363636	0.048295	ENSG00000283154	IQCJ-SCHIP1
ENSG00000136014.12	125.443	-0.462292	0.225269	0.00145437	0.0225389	ENSG00000136014	USP44
ENSG00000224877.4	868.174	-0.464197	0.13234	2.38398e-05	0.000922326	ENSG00000224877	NDUFAF8
ENSG00000291063.1	194.026	-0.465928	0.191224	0.000620744	0.0111204	ENSG00000291063	ENSG00000291063
ENSG00000214222.2	140.475	-0.471301	0.211625	0.00101256	0.016823	ENSG00000214222	TUBBP2
ENSG00000196205.8	3881.86	-0.47976	0.15895	0.00012206	0.00318693	ENSG00000196205	EEF1A1P5
ENSG00000168913.7	205.244	-0.480658	0.152208	7.71677e-05	0.00227654	ENSG00000168913	ENHO
ENSG00000167074.15	314.255	-0.482639	0.158839	0.000108792	0.00287879	ENSG00000167074	TEF
ENSG00000155858.6	386.457	-0.482718	0.126248	7.52011e-06	0.000364692	ENSG00000155858	LSM11
ENSG00000164307.13	222.12	-0.496683	0.147833	3.98104e-05	0.0014084	ENSG00000164307	ERAP1
ENSG00000164930.12	280.109	-0.498014	0.152248	5.24637e-05	0.00171281	ENSG00000164930	FZD6
ENSG00000163346.17	1023.8	-0.501627	0.0875498	6.03236e-10	1.32653e-07	ENSG00000163346	PBXIP1
ENSG00000107796.13	169.549	-0.522593	0.233191	0.000819441	0.0140855	ENSG00000107796	ACTA2
ENSG00000121039.10	151.696	-0.526823	0.228957	0.000756483	0.0131331	ENSG00000121039	RDH10
ENSG00000148175.13	142.572	-0.530726	0.302795	0.00221084	0.0320066	ENSG00000148175	STOM
ENSG00000256393.1	173.883	-0.536151	0.169975	6.75957e-05	0.00205439	ENSG00000256393	RPL41P5
ENSG00000001630.18	283.788	-0.536917	0.130355	1.94376e-06	0.000120737	ENSG00000001630	CYP51A1
ENSG00000099624.8	2072.18	-0.54519	0.0827802	2.83448e-12	1.39046e-09	ENSG00000099624	ATP5F1D
ENSG00000127589.4	268.456	-0.546	0.146847	1.0135e-05	0.000460564	ENSG00000127589	TUBBP1
ENSG00000026025.16	1239.9	-0.565044	0.181574	7.55593e-05	0.00223771	ENSG00000026025	VIM
ENSG00000158050.5	86.7038	-0.56859	0.282863	0.00141183	0.0219507	ENSG00000158050	DUSP2
ENSG00000161677.12	410.359	-0.569066	0.119595	9.98238e-08	1.06099e-05	ENSG00000161677	JOSD2
ENSG00000167778.9	411.972	-0.576967	0.128855	4.22869e-07	3.40637e-05	ENSG00000167778	SPRYD3
ENSG00000152104.12	127.542	-0.591813	0.214082	0.000216974	0.00479063	ENSG00000152104	PTPN14
ENSG00000101084.19	368.192	-0.595306	0.109377	3.00267e-09	5.29453e-07	ENSG00000101084	RAB5IF
ENSG00000186395.9	497.574	-0.600001	0.114616	9.29116e-09	1.3833e-06	ENSG00000186395	KRT10
ENSG00000169019.11	81.4418	-0.643048	0.260679	0.000465025	0.00877379	ENSG00000169019	COMMD8
ENSG00000228502.1	210.484	-0.683342	0.180125	6.68226e-06	0.000331626	ENSG00000228502	EEF1A1P11
ENSG00000025039.15	648.468	-0.690227	0.120804	5.18448e-10	1.15334e-07	ENSG00000025039	RRAGD
ENSG00000259051.1	73.1971	-0.715065	0.277838	0.000354405	0.00707249	ENSG00000259051	HNRNPUP1
ENSG00000137801.11	149.013	-0.736664	0.215458	2.56772e-05	0.000979549	ENSG00000137801	THBS1
ENSG00000226085.3	39.7352	-0.74857	0.407992	0.00165726	0.0251734	ENSG00000226085	UQCRFS1P1
ENSG00000204381.12	209.439	-0.753643	0.179738	1.17881e-06	7.94372e-05	ENSG00000204381	LAYN
ENSG00000239857.7	172.993	-0.75939	0.213678	1.62295e-05	0.000677938	ENSG00000239857	GET4
ENSG00000130021.15	513.472	-0.770552	0.107401	3.67808e-14	3.05944e-11	ENSG00000130021	PUDP
ENSG00000186940.6	53.3028	-0.817084	0.341171	0.000516056	0.00955689	ENSG00000186940	CHCHD2P9
ENSG00000156466.11	35.774	-0.828366	0.403399	0.00114194	0.0185458	ENSG00000156466	GDF6
ENSG00000178965.14	365.119	-0.846353	0.179716	1.04628e-07	1.09682e-05	ENSG00000178965	ERICH3
ENSG00000260001.7	72.2813	-0.847815	0.273201	7.2203e-05	0.00214996	ENSG00000260001	TGFBR3L
ENSG00000258429.2	193.135	-0.882126	0.180263	4.51928e-08	5.40379e-06	ENSG00000258429	PDF
ENSG00000146674.16	533.175	-0.88642	0.146599	6.13675e-11	1.94058e-08	ENSG00000146674	IGFBP3
ENSG00000150938.10	83.5496	-0.932283	0.294985	6.11145e-05	0.0019249	ENSG00000150938	CRIM1
ENSG00000088766.12	130.47	-0.95106	0.229199	1.37046e-06	9.04102e-05	ENSG00000088766	CRLS1
ENSG00000214391.3	49.049	-0.988593	0.315693	6.17128e-05	0.0019249	ENSG00000214391	TUBAP2
ENSG00000177469.13	146.288	-1.00734	0.252148	2.38362e-06	0.00014273	ENSG00000177469	CAVIN1
ENSG00000150687.12	204.525	-1.11148	0.203318	2.03211e-09	3.7745e-07	ENSG00000150687	PRSS23
ENSG00000132561.14	87.8874	-1.12306	0.287531	3.52854e-06	0.000196239	ENSG00000132561	MATN2
ENSG00000142871.18	104.735	-1.13493	0.23598	6.10529e-08	7.01522e-06	ENSG00000142871	CCN1
ENSG00000185275.6	27.7261	-1.16093	0.476763	0.000427725	0.00820352	ENSG00000185275	CD24P4
ENSG00000165124.19	37.9381	-1.19911	0.432656	0.000170656	0.00403317	ENSG00000165124	SVEP1
ENSG00000243449.8	686.96	-1.23473	0.280024	4.21017e-07	3.3986e-05	ENSG00000243449	C4orf48
ENSG00000168542.17	893.937	-1.33788	0.308261	4.91341e-07	3.82896e-05	ENSG00000168542	COL3A1
ENSG00000269981.1	22.4944	-1.34646	0.484582	0.000182918	0.00420612	ENSG00000269981	ENSG00000269981
ENSG00000128510.12	57.6048	-1.4749	0.428302	1.6411e-05	0.000681795	ENSG00000128510	CPA4
ENSG00000148677.7	37.8796	-1.81488	0.462824	2.99302e-06	0.000172733	ENSG00000148677	ANKRD1

## Sheet: (B) siPEG10_vs_siNTC_DEGs
gene	baseMean	log2FoldChange	lfcSE	pvalue	padj	ensembl_clean	gene_name
ENSG00000116014.10	22.3362	1.65317	0.558529	8.86021e-05	0.00320107	ENSG00000116014	KISS1R
ENSG00000100314.4	43.5393	1.19448	0.601239	0.00105031	0.0205566	ENSG00000100314	CABP7
ENSG00000258667.3	26.6088	1.12446	0.501821	0.000682224	0.0143035	ENSG00000258667	HIF1A-AS3
ENSG00000072163.20	19.7241	1.1154	0.577367	0.00134319	0.0252927	ENSG00000072163	LIMS2
ENSG00000088340.17	100.742	1.11486	0.374487	9.53275e-05	0.00334021	ENSG00000088340	FER1L4
ENSG00000231881.2	51.2857	1.09634	0.377224	0.000122072	0.00402658	ENSG00000231881	ENSG00000231881
ENSG00000258498.10	30.6398	1.04377	0.396918	0.000286559	0.00722061	ENSG00000258498	DIO3OS
ENSG00000176349.11	38.2581	1.02621	0.503019	0.00109673	0.0213886	ENSG00000176349	ENSG00000176349
ENSG00000159733.14	50.8288	0.997265	0.342608	0.000123264	0.00405509	ENSG00000159733	ZFYVE28
ENSG00000004799.8	34.4777	0.977171	0.445141	0.000812606	0.0166182	ENSG00000004799	PDK4
ENSG00000276334.1	55.2577	0.973578	0.366928	0.000256303	0.00663079	ENSG00000276334	ENSG00000276334
ENSG00000162997.15	32.4296	0.944492	0.448312	0.00099777	0.0196479	ENSG00000162997	PRORSD1P
ENSG00000287088.1	29.4269	0.92221	0.518071	0.00161495	0.0294532	ENSG00000287088	ENSG00000287088
ENSG00000279159.1	70.4114	0.869377	0.29481	0.000110757	0.00377443	ENSG00000279159	ENSG00000279159
ENSG00000162894.12	131.031	0.832646	0.201765	1.58997e-06	0.000142476	ENSG00000162894	FCMR
ENSG00000247095.5	117.661	0.830642	0.269829	7.29303e-05	0.00274119	ENSG00000247095	MIR210HG
ENSG00000141294.10	72.4616	0.819551	0.266505	7.91963e-05	0.00293064	ENSG00000141294	LRRC46
ENSG00000140043.12	65.3129	0.812764	0.30977	0.000295995	0.00740383	ENSG00000140043	PTGR2
ENSG00000122574.12	258.469	0.757345	0.17359	5.71594e-07	6.24919e-05	ENSG00000122574	WIPF3
ENSG00000235890.2	1355.3	0.755091	0.171799	4.86251e-07	5.48832e-05	ENSG00000235890	TSPEAR-AS1
ENSG00000205744.10	111.647	0.747523	0.282737	0.000259519	0.00669587	ENSG00000205744	DENND1C
ENSG00000270871.1	46.2903	0.742215	0.423281	0.00196619	0.0346693	ENSG00000270871	ENSG00000270871
ENSG00000111859.17	931.226	0.717854	0.223963	4.95437e-05	0.00209932	ENSG00000111859	NEDD9
ENSG00000210140.1	1264.64	0.714874	0.106191	8.41991e-13	1.05271e-09	ENSG00000210140	MT-TC
ENSG00000236824.2	71.5661	0.708872	0.350042	0.00120617	0.0231453	ENSG00000236824	BCYRN1
ENSG00000182912.6	2227.6	0.685061	0.193584	2.06356e-05	0.0011074	ENSG00000182912	TSPEAR-AS2
ENSG00000228709.3	1729.55	0.681034	0.221426	7.89981e-05	0.00292614	ENSG00000228709	LINC02575
ENSG00000291263.1	139.276	0.679447	0.195894	2.10928e-05	0.00112877	ENSG00000291263	SMG1P7
ENSG00000196358.12	592.054	0.672689	0.15583	7.33932e-07	7.69382e-05	ENSG00000196358	NTNG2
ENSG00000143847.16	644.926	0.662429	0.268086	0.000415507	0.00974772	ENSG00000143847	PPFIA4
ENSG00000176840.14	58.5622	0.661466	0.39071	0.00215129	0.0373988	ENSG00000176840	MIR7-3HG
ENSG00000116962.15	3044.06	0.648113	0.0809065	5.16721e-17	3.29521e-13	ENSG00000116962	NID1
ENSG00000214193.11	337.318	0.646387	0.161183	2.5546e-06	0.000207971	ENSG00000214193	SH3D21
ENSG00000120049.20	87.6641	0.634374	0.266944	0.000602058	0.0129857	ENSG00000120049	KCNIP2
ENSG00000085365.18	2015.4	0.61364	0.0720514	7.16701e-19	6.85579e-15	ENSG00000085365	SCAMP1
ENSG00000198580.7	139.261	0.610522	0.198607	8.11414e-05	0.00299683	ENSG00000198580	ENSG00000198580
ENSG00000084628.10	4651.55	0.609257	0.0976641	2.27041e-11	1.70338e-08	ENSG00000084628	NKAIN1
ENSG00000279407.1	67.2195	0.608771	0.322406	0.00167521	0.0304432	ENSG00000279407	ENSG00000279407
ENSG00000186523.15	127.175	0.605187	0.210593	0.00015384	0.00468287	ENSG00000186523	FAM86B1
ENSG00000225614.4	213.263	0.600148	0.221193	0.000226313	0.00597613	ENSG00000225614	ZNF469
ENSG00000275807.1	103.987	0.599338	0.250859	0.000564516	0.0122937	ENSG00000275807	ENSG00000275807
ENSG00000053438.11	4382.48	0.595314	0.0549275	8.94263e-29	3.42172e-24	ENSG00000053438	NNAT
ENSG00000140450.9	337.022	0.593515	0.142599	1.48322e-06	0.000135447	ENSG00000140450	ARRDC4
ENSG00000064300.9	281.396	0.590121	0.186817	6.40872e-05	0.00247977	ENSG00000064300	NGFR
ENSG00000277311.1	90.7561	0.586057	0.33137	0.00209129	0.0364883	ENSG00000277311	ENSG00000277311
ENSG00000259031.1	101.807	0.578165	0.279167	0.00116063	0.0224289	ENSG00000259031	ENSG00000259031
ENSG00000129244.9	497.216	0.575906	0.134902	8.9762e-07	9.13448e-05	ENSG00000129244	ATP1B2
ENSG00000124380.11	1465.6	0.572637	0.0783133	1.3353e-14	3.1933e-11	ENSG00000124380	SNRNP27
ENSG00000204060.8	393.561	0.572457	0.184342	7.75172e-05	0.00288081	ENSG00000204060	FOXO6
ENSG00000124440.16	446.254	0.567334	0.290448	0.00138795	0.0258681	ENSG00000124440	HIF3A
ENSG00000214338.11	406.957	0.567197	0.110486	1.38652e-08	2.96381e-06	ENSG00000214338	SOGA3
ENSG00000137076.22	9910.05	0.560621	0.0916152	4.77486e-11	2.90001e-08	ENSG00000137076	TLN1
ENSG00000210196.2	2542.81	0.558876	0.148129	7.17482e-06	0.000471701	ENSG00000210196	MT-TP
ENSG00000104722.14	9272.84	0.558511	0.121024	1.80998e-07	2.50019e-05	ENSG00000104722	NEFM
ENSG00000114841.18	198.496	0.552374	0.199887	0.000224296	0.00594337	ENSG00000114841	DNAH1
ENSG00000167371.21	478.267	0.542714	0.169238	5.87268e-05	0.00232856	ENSG00000167371	PRRT2
ENSG00000123989.15	2689.78	0.538657	0.0819974	2.1789e-12	2.31587e-09	ENSG00000123989	CHPF
ENSG00000151414.15	428.259	0.531897	0.139427	6.24761e-06	0.000423102	ENSG00000151414	NEK7
ENSG00000272077.1	299.523	0.53092	0.153344	2.31727e-05	0.00121294	ENSG00000272077	ENSG00000272077
ENSG00000250091.3	352.757	0.529144	0.11408	1.86286e-07	2.55479e-05	ENSG00000250091	DNAH10OS
ENSG00000105329.11	256.632	0.525557	0.232149	0.000792752	0.0162942	ENSG00000105329	TGFB1
ENSG00000257103.9	5031.71	0.518647	0.0674426	5.99054e-16	2.54685e-12	ENSG00000257103	LSM14A
ENSG00000205269.6	2074.77	0.515093	0.0745682	2.54925e-13	3.90168e-10	ENSG00000205269	TMEM170B
ENSG00000113083.15	371.838	0.513286	0.106134	6.74719e-08	1.11402e-05	ENSG00000113083	LOX
ENSG00000128245.15	4726.27	0.50428	0.070221	3.62254e-14	6.60043e-11	ENSG00000128245	YWHAH
ENSG00000223745.8	220.967	0.504137	0.182499	0.000230891	0.00606353	ENSG00000223745	CCDC18-AS1
ENSG00000269954.2	201.478	0.495784	0.28152	0.00225846	0.0389176	ENSG00000269954	ENSG00000269954
ENSG00000144711.17	3657.84	0.49153	0.0558216	7.4357e-20	9.48374e-16	ENSG00000144711	IQSEC1
ENSG00000070669.17	221.138	0.486586	0.180712	0.000279919	0.00707901	ENSG00000070669	ASNS
ENSG00000225828.2	190.794	0.479723	0.239183	0.00140042	0.0260497	ENSG00000225828	FAM229A
ENSG00000134352.21	1319.34	0.474383	0.0898475	6.22943e-09	1.67857e-06	ENSG00000134352	IL6ST
ENSG00000153208.19	306.297	0.472225	0.200425	0.00065504	0.0138197	ENSG00000153208	MERTK
ENSG00000138162.19	1502.88	0.466776	0.0789531	1.90792e-10	9.35933e-08	ENSG00000138162	TACC2
ENSG00000170017.12	9406.64	0.462249	0.0969628	1.01677e-07	1.56244e-05	ENSG00000170017	ALCAM
ENSG00000205869.2	171.741	0.461865	0.228354	0.00141271	0.02624	ENSG00000205869	KRTAP5-1
ENSG00000104432.15	211.229	0.461561	0.169941	0.000267234	0.00682133	ENSG00000104432	IL7
ENSG00000181104.7	1498.39	0.460683	0.0871877	7.87102e-09	1.91827e-06	ENSG00000181104	F2R
ENSG00000268049.1	118.534	0.459328	0.219643	0.00127137	0.0241345	ENSG00000268049	ENSG00000268049
ENSG00000049540.19	2386	0.459003	0.0728042	1.56053e-11	1.19421e-08	ENSG00000049540	ELN
ENSG00000115107.20	397.67	0.457426	0.129128	1.86717e-05	0.00101338	ENSG00000115107	STEAP3
ENSG00000188338.15	85.3144	0.457212	0.254262	0.00217922	0.0378157	ENSG00000188338	SLC38A3
ENSG00000184428.13	1405.6	0.454799	0.0779444	2.97578e-10	1.39365e-07	ENSG00000184428	TOP1MT
ENSG00000196581.11	394.745	0.454761	0.16737	0.000271733	0.0069131	ENSG00000196581	AJAP1
ENSG00000074317.11	280.119	0.454372	0.187831	0.000582124	0.0126054	ENSG00000074317	SNCB
ENSG00000287271.1	161.011	0.454155	0.166075	0.000267141	0.00682133	ENSG00000287271	ENSG00000287271
ENSG00000119314.16	2691.5	0.450098	0.0695872	4.1055e-12	3.92722e-09	ENSG00000119314	PTBP3
ENSG00000149527.18	645.973	0.44614	0.1431	9.29861e-05	0.00332516	ENSG00000149527	PLCH2
ENSG00000269069.1	156.139	0.442791	0.226548	0.00157437	0.0287955	ENSG00000269069	ENSG00000269069
ENSG00000100092.24	441.763	0.440686	0.115106	6.4804e-06	0.000434255	ENSG00000100092	SH3BP1
ENSG00000113272.14	878.974	0.440674	0.091841	8.8528e-08	1.39397e-05	ENSG00000113272	THG1L
ENSG00000136159.4	1244.5	0.440546	0.0876137	2.62399e-08	4.9459e-06	ENSG00000136159	NUDT15
ENSG00000128283.7	237.275	0.437756	0.160307	0.000269892	0.00687999	ENSG00000128283	CDC42EP1
ENSG00000181085.15	352.211	0.434635	0.171469	0.00045536	0.0102551	ENSG00000181085	MAPK15
ENSG00000025796.14	4710.55	0.43328	0.0583009	5.19143e-15	1.528e-11	ENSG00000025796	SEC63
ENSG00000164823.11	492.875	0.432556	0.104104	1.57622e-06	0.000141908	ENSG00000164823	OSGIN2
ENSG00000166831.9	890.69	0.431508	0.0826653	9.95421e-09	2.29445e-06	ENSG00000166831	RBPMS2
ENSG00000130775.16	150.074	0.430191	0.208531	0.00133209	0.0251083	ENSG00000130775	THEMIS2
ENSG00000163618.18	300.539	0.428179	0.150157	0.000193327	0.00545923	ENSG00000163618	CADPS
ENSG00000223949.8	275.987	0.428074	0.167323	0.000438877	0.0101132	ENSG00000223949	ROR1-AS1
ENSG00000112715.26	2794.84	0.426752	0.133659	7.17312e-05	0.00270409	ENSG00000112715	VEGFA
ENSG00000064042.18	9769.55	0.426385	0.050613	2.60638e-18	1.99456e-14	ENSG00000064042	LIMCH1
ENSG00000152256.14	1534.19	0.425791	0.0958661	4.77293e-07	5.4277e-05	ENSG00000152256	PDK1
ENSG00000110013.13	238.284	0.425385	0.221018	0.00181099	0.0323804	ENSG00000110013	SIAE
ENSG00000115966.18	2000.57	0.422687	0.0676524	2.48295e-11	1.75936e-08	ENSG00000115966	ATF2
ENSG00000288066.1	375.37	0.420627	0.154049	0.000271527	0.00691247	ENSG00000288066	ENSG00000288066
ENSG00000126583.12	130.265	0.417471	0.21919	0.00189815	0.0336557	ENSG00000126583	PRKCG
ENSG00000047932.14	1384.32	0.41664	0.0765031	2.7991e-09	8.59573e-07	ENSG00000047932	GOPC
ENSG00000101901.13	1181.26	0.416545	0.0605808	3.56342e-13	5.24412e-10	ENSG00000101901	ALG13
ENSG00000223508.5	119.691	0.410506	0.213182	0.00184499	0.0328653	ENSG00000223508	RPL23AP53
ENSG00000105649.10	1588.7	0.410134	0.107311	7.16353e-06	0.000471701	ENSG00000105649	RAB3A
ENSG00000184402.15	1569.31	0.4092	0.0727414	1.28681e-09	4.51718e-07	ENSG00000184402	SS18L1
ENSG00000168209.6	1075.7	0.405084	0.106297	7.41622e-06	0.000485902	ENSG00000168209	DDIT4
ENSG00000105270.15	6349.63	0.404249	0.054505	7.58903e-15	2.07414e-11	ENSG00000105270	CLIP3
ENSG00000072682.20	430.582	0.403721	0.132959	0.000116088	0.00386249	ENSG00000072682	P4HA2
ENSG00000006283.18	1086.21	0.401818	0.11663	2.57299e-05	0.00130766	ENSG00000006283	CACNA1G
ENSG00000128609.16	2012.62	0.401294	0.0765145	9.20104e-09	2.17174e-06	ENSG00000128609	NDUFA5
ENSG00000180776.17	1194.49	0.400424	0.0939772	1.07092e-06	0.000102956	ENSG00000180776	ZDHHC20
ENSG00000260400.1	213.312	0.400161	0.205785	0.00178008	0.0319556	ENSG00000260400	ENSG00000260400
ENSG00000166426.8	301.612	0.396676	0.137038	0.000181241	0.00530999	ENSG00000166426	CRABP1
ENSG00000141232.5	1583.31	0.395148	0.0978526	3.4365e-06	0.000261934	ENSG00000141232	TOB1
ENSG00000164877.19	409.977	0.394745	0.13938	0.000236064	0.00618243	ENSG00000164877	MICALL2
ENSG00000155893.13	1393.86	0.394472	0.0855992	2.40974e-07	3.11747e-05	ENSG00000155893	PXYLP1
ENSG00000113739.11	501.439	0.393744	0.138677	0.000229156	0.00603039	ENSG00000113739	STC2
ENSG00000107105.15	775.135	0.391914	0.13208	0.000131971	0.00418794	ENSG00000107105	ELAVL2
ENSG00000135414.10	2585.73	0.391441	0.0769005	1.882e-08	3.83037e-06	ENSG00000135414	GDF11
ENSG00000109046.15	2363.98	0.390648	0.0745909	1.17677e-08	2.64863e-06	ENSG00000109046	WSB1
ENSG00000291151.1	416.206	0.389723	0.193111	0.00152417	0.0279977	ENSG00000291151	NSUN5P1
ENSG00000265972.6	3025.16	0.388911	0.134264	0.000184354	0.0053292	ENSG00000265972	TXNIP
ENSG00000186862.20	344.378	0.38739	0.183828	0.00135414	0.0254208	ENSG00000186862	PDZD7
ENSG00000198467.16	291.784	0.387044	0.177911	0.00122453	0.0234038	ENSG00000198467	TPM2
ENSG00000105409.19	3103.86	0.385885	0.060185	9.15806e-12	8.14918e-09	ENSG00000105409	ATP1A3
ENSG00000176105.14	1204.15	0.385221	0.0892465	7.53394e-07	7.81223e-05	ENSG00000176105	YES1
ENSG00000163082.10	154.135	0.385017	0.226658	0.00287192	0.047509	ENSG00000163082	SGPP2
ENSG00000110422.12	837.287	0.382897	0.116698	5.20882e-05	0.00213389	ENSG00000110422	HIPK3
ENSG00000067842.19	854.414	0.382182	0.085571	4.35088e-07	5.10667e-05	ENSG00000067842	ATP2B3
ENSG00000204172.12	184.117	0.381072	0.198536	0.00197621	0.0348299	ENSG00000204172	AGAP9
ENSG00000133065.11	1661.8	0.380609	0.0719588	6.99635e-09	1.8211e-06	ENSG00000133065	SLC41A1
ENSG00000206052.11	1232.21	0.380475	0.0914855	1.37558e-06	0.000127135	ENSG00000206052	DOK6
ENSG00000105825.14	1785.96	0.38037	0.0882743	7.52571e-07	7.81223e-05	ENSG00000105825	TFPI2
ENSG00000169504.15	4215.1	0.380318	0.0702978	3.65687e-09	1.05205e-06	ENSG00000169504	CLIC4
ENSG00000164938.14	868.001	0.380189	0.0980887	5.58681e-06	0.000385168	ENSG00000164938	TP53INP1
ENSG00000158966.16	2997.39	0.376631	0.0632588	1.67184e-10	8.48093e-08	ENSG00000158966	CACHD1
ENSG00000100526.21	736.955	0.376485	0.108012	3.00418e-05	0.00147749	ENSG00000100526	CDKN3
ENSG00000275111.5	323.103	0.371114	0.146809	0.000527527	0.0115968	ENSG00000275111	ZNF2
ENSG00000185189.18	721.224	0.370097	0.12189	0.000129774	0.00418794	ENSG00000185189	NRBP2
ENSG00000160233.8	798.266	0.370071	0.0898761	2.30987e-06	0.000191719	ENSG00000160233	LRRC3
ENSG00000112531.17	2497.54	0.369581	0.0786162	1.5161e-07	2.18908e-05	ENSG00000112531	QKI
ENSG00000183426.17	706.023	0.369489	0.0831285	5.52704e-07	6.12989e-05	ENSG00000183426	NPIPA1
ENSG00000137710.17	2225.76	0.368973	0.0636624	3.66345e-10	1.6112e-07	ENSG00000137710	RDX
ENSG00000139200.14	2770.38	0.368294	0.050189	1.55938e-14	3.19416e-11	ENSG00000139200	PIANP
ENSG00000145391.14	2013.56	0.367368	0.068363	4.86286e-09	1.36815e-06	ENSG00000145391	SETD7
ENSG00000176884.17	1647.3	0.367139	0.0679072	5.28175e-09	1.46446e-06	ENSG00000176884	GRIN1
ENSG00000105323.18	21550.6	0.366602	0.041041	6.27908e-21	1.20128e-16	ENSG00000105323	HNRNPUL1
ENSG00000118689.15	5464.09	0.364882	0.0586223	2.41949e-11	1.74674e-08	ENSG00000118689	FOXO3
ENSG00000087116.17	610.64	0.364439	0.11919	0.000123166	0.00405509	ENSG00000087116	ADAMTS2
ENSG00000159640.17	448.114	0.363412	0.128321	0.000238022	0.00622517	ENSG00000159640	ACE
ENSG00000116539.14	5474.27	0.362983	0.0586026	2.37337e-11	1.74639e-08	ENSG00000116539	ASH1L
ENSG00000010278.15	382.927	0.361473	0.123474	0.000168547	0.00505813	ENSG00000010278	CD9
ENSG00000159399.10	4259.94	0.361042	0.121227	0.000142276	0.00439733	ENSG00000159399	HK2
ENSG00000116147.18	1228.01	0.360375	0.0700043	1.70345e-08	3.5232e-06	ENSG00000116147	TNR
ENSG00000008056.14	1577.08	0.358774	0.0637163	1.03543e-09	3.73763e-07	ENSG00000008056	SYN1
ENSG00000078246.17	2180.81	0.356245	0.0561367	1.52509e-11	1.19091e-08	ENSG00000078246	TULP3
ENSG00000110628.16	134.204	0.35607	0.203159	0.00279598	0.0464738	ENSG00000110628	SLC22A18
ENSG00000126247.11	6268.7	0.355234	0.0574977	4.28642e-11	2.75278e-08	ENSG00000126247	CAPNS1
ENSG00000105829.13	514.126	0.352762	0.123536	0.000213656	0.00572152	ENSG00000105829	BET1
ENSG00000078369.19	27917.3	0.351145	0.0521359	1.45463e-12	1.63702e-09	ENSG00000078369	GNB1
ENSG00000156298.13	903.384	0.350535	0.110363	8.56512e-05	0.00310937	ENSG00000156298	TSPAN7
ENSG00000174807.4	415.188	0.349838	0.147888	0.000843745	0.0171542	ENSG00000174807	CD248
ENSG00000142235.13	890.391	0.349726	0.0950306	1.41143e-05	0.000814632	ENSG00000142235	LMTK3
ENSG00000231503.4	877.299	0.347079	0.0860536	2.97196e-06	0.000233358	ENSG00000231503	PTMAP4
ENSG00000090054.16	1312.95	0.346281	0.0608219	6.9584e-10	2.74484e-07	ENSG00000090054	SPTLC1
ENSG00000088038.20	4359.8	0.346274	0.056862	6.5395e-11	3.73464e-08	ENSG00000088038	CNOT3
ENSG00000210135.1	550.981	0.345929	0.173788	0.00188319	0.033468	ENSG00000210135	MT-TN
ENSG00000186026.7	211.678	0.345717	0.169042	0.00170974	0.0308875	ENSG00000186026	ZNF284
ENSG00000132821.12	1491.23	0.345607	0.0693172	2.75646e-08	5.17012e-06	ENSG00000132821	VSTM2L
ENSG00000140470.15	493.188	0.345457	0.123946	0.000268649	0.00685287	ENSG00000140470	ADAMTS17
ENSG00000003989.18	495.242	0.345033	0.156073	0.00113914	0.0221076	ENSG00000003989	SLC7A2
ENSG00000108406.10	3892.13	0.344953	0.132429	0.000438958	0.0101132	ENSG00000108406	DHX40
ENSG00000166167.18	1385.22	0.344936	0.0688378	3.47469e-08	6.36134e-06	ENSG00000166167	BTRC
ENSG00000196313.13	10177.7	0.344271	0.0453494	1.98318e-15	6.8984e-12	ENSG00000196313	POM121
ENSG00000115194.11	567.08	0.344103	0.117634	0.000179632	0.005279	ENSG00000115194	SLC30A3
ENSG00000101938.15	338.898	0.343764	0.124762	0.000318487	0.00786211	ENSG00000101938	CHRDL1
ENSG00000259153.4	194.642	0.343594	0.187744	0.00255907	0.0431736	ENSG00000259153	MAP3K9-DT
ENSG00000205517.13	414.226	0.343557	0.157029	0.00123391	0.0235594	ENSG00000205517	RGL3
ENSG00000143153.14	7086.35	0.343164	0.0990016	2.79747e-05	0.00139419	ENSG00000143153	ATP1B1
ENSG00000177108.5	545.425	0.342418	0.124135	0.000301125	0.00750126	ENSG00000177108	ZDHHC22
ENSG00000176771.18	403.842	0.342229	0.123653	0.000294201	0.00738164	ENSG00000176771	NCKAP5
ENSG00000108349.17	7177.16	0.342173	0.0475489	4.87518e-14	8.47905e-11	ENSG00000108349	CASC3
ENSG00000233762.3	1288.61	0.341976	0.074357	3.05255e-07	3.74358e-05	ENSG00000233762	RPS15P4
ENSG00000261373.1	859.075	0.341907	0.0982096	2.82878e-05	0.00140568	ENSG00000261373	VPS9D1-AS1
ENSG00000085224.23	9291.33	0.341802	0.0534619	1.08575e-11	9.05638e-09	ENSG00000085224	ATRX
ENSG00000198695.2	15666.7	0.341743	0.180245	0.00227279	0.0390679	ENSG00000198695	MT-ND6
ENSG00000291093.1	473.188	0.341212	0.10578	7.18621e-05	0.00270636	ENSG00000291093	SVIL-AS1
ENSG00000140848.17	1420.92	0.336233	0.0697063	8.5598e-08	1.36468e-05	ENSG00000140848	CPNE2
ENSG00000136010.14	413.938	0.335961	0.123718	0.00033975	0.00827509	ENSG00000136010	ALDH1L2
ENSG00000138668.20	20574.7	0.33505	0.0575632	4.09374e-10	1.77998e-07	ENSG00000138668	HNRNPD
ENSG00000229320.3	207.497	0.334315	0.17893	0.00235872	0.0402551	ENSG00000229320	KRT8P12
ENSG00000130158.14	1495.44	0.333961	0.0777814	1.1713e-06	0.00011066	ENSG00000130158	DOCK6
ENSG00000132510.11	6234.55	0.333452	0.0641293	1.29793e-08	2.8058e-06	ENSG00000132510	KDM6B
ENSG00000122557.11	1178.58	0.33005	0.0795641	2.8461e-06	0.000225466	ENSG00000122557	HERPUD2
ENSG00000142408.7	945.24	0.328717	0.104386	9.96247e-05	0.00345284	ENSG00000142408	CACNG8
ENSG00000100644.17	10442.9	0.328207	0.0416487	3.41024e-16	1.63108e-12	ENSG00000100644	HIF1A
ENSG00000061656.11	298.359	0.327735	0.138557	0.000884695	0.0178822	ENSG00000061656	SPAG4
ENSG00000197601.14	1578.15	0.326831	0.0713255	4.78686e-07	5.4277e-05	ENSG00000197601	FAR1
ENSG00000101974.15	3056.5	0.326541	0.0768477	1.41133e-06	0.000130125	ENSG00000101974	ATP11C
ENSG00000204842.18	4001.04	0.32478	0.0431508	3.9167e-15	1.24887e-11	ENSG00000204842	ATXN2
ENSG00000197928.11	628.661	0.323792	0.112362	0.000196415	0.00553011	ENSG00000197928	ZNF677
ENSG00000157483.9	331.337	0.323165	0.134829	0.000814165	0.0166324	ENSG00000157483	MYO1E
ENSG00000004777.19	2205.1	0.321715	0.085304	1.03915e-05	0.000625676	ENSG00000004777	ARHGAP33
ENSG00000175147.13	374.264	0.320201	0.142884	0.0011463	0.0222192	ENSG00000175147	TMEM51-AS1
ENSG00000041982.17	1475.59	0.320045	0.0960252	4.64126e-05	0.00200277	ENSG00000041982	TNC
ENSG00000120137.7	6410.54	0.319921	0.0578525	8.90222e-10	3.2991e-07	ENSG00000120137	PANK3
ENSG00000259663.2	1499.27	0.319158	0.0679205	1.9286e-07	2.60756e-05	ENSG00000259663	ISL1-DT
ENSG00000180448.11	352.66	0.318127	0.176889	0.00293137	0.048367	ENSG00000180448	ARHGAP45
ENSG00000143622.12	765.728	0.317795	0.109108	0.000202603	0.0055764	ENSG00000143622	RIT1
ENSG00000198961.10	3580.7	0.317414	0.057551	1.5619e-09	5.33598e-07	ENSG00000198961	PJA2
ENSG00000131398.15	1721.68	0.316241	0.0834768	9.91261e-06	0.00060783	ENSG00000131398	KCNC3
ENSG00000272391.6	12271.5	0.315191	0.0459849	5.91091e-13	8.37664e-10	ENSG00000272391	POM121C
ENSG00000160746.13	510.44	0.315015	0.11073	0.000284393	0.00717339	ENSG00000160746	ANO10
ENSG00000112984.12	3272.15	0.314617	0.0610491	1.52259e-08	3.20104e-06	ENSG00000112984	KIF20A
ENSG00000143320.9	699.741	0.313705	0.11684	0.000430024	0.0100391	ENSG00000143320	CRABP2
ENSG00000058804.12	2870.26	0.313607	0.0662658	1.54179e-07	2.2178e-05	ENSG00000058804	NDC1
ENSG00000129990.15	817.733	0.313349	0.0865306	1.7081e-05	0.000938689	ENSG00000129990	SYT5
ENSG00000164211.13	1192.75	0.313131	0.100344	9.08579e-05	0.00326738	ENSG00000164211	STARD4
ENSG00000183248.12	5376.15	0.313118	0.0648535	9.00664e-08	1.41238e-05	ENSG00000183248	PRR36
ENSG00000134698.11	1054.43	0.312794	0.0673962	2.48533e-07	3.16988e-05	ENSG00000134698	AGO4
ENSG00000159307.20	533.832	0.312495	0.0922655	4.65644e-05	0.00200416	ENSG00000159307	SCUBE1
ENSG00000225783.9	1590.71	0.312297	0.112308	0.000328341	0.0080534	ENSG00000225783	MIAT
ENSG00000258890.8	1949.69	0.312161	0.077343	2.59868e-06	0.000211111	ENSG00000258890	CEP95
ENSG00000106415.13	8664.66	0.312131	0.0483551	1.08876e-11	9.05638e-09	ENSG00000106415	GLCCI1
ENSG00000102882.12	2285.06	0.311919	0.0700577	5.71627e-07	6.24919e-05	ENSG00000102882	MAPK3
ENSG00000115896.17	235.288	0.310237	0.165982	0.002628	0.0442195	ENSG00000115896	PLCL1
ENSG00000130827.6	1972.07	0.30788	0.0653464	1.79615e-07	2.49007e-05	ENSG00000130827	PLXNA3
ENSG00000090857.14	1633.83	0.306152	0.0763857	2.9141e-06	0.000229428	ENSG00000090857	PDPR
ENSG00000175894.18	526.954	0.3035	0.170833	0.00296369	0.048816	ENSG00000175894	TSPEAR
ENSG00000139318.8	1640.63	0.302538	0.0665379	4.96469e-07	5.57079e-05	ENSG00000139318	DUSP6
ENSG00000067191.17	963.21	0.301276	0.0791769	1.02481e-05	0.000619466	ENSG00000067191	CACNB1
ENSG00000168268.11	10555.8	0.300841	0.0574601	1.18483e-08	2.65117e-06	ENSG00000168268	NT5DC2
ENSG00000288701.1	15696.3	0.300349	0.0497136	9.08313e-11	5.111e-08	ENSG00000288701	PRRC2B
ENSG00000214655.11	3613.31	0.299867	0.0546268	3.07729e-09	9.19895e-07	ENSG00000214655	ZSWIM8
ENSG00000135740.17	426.354	0.29983	0.149221	0.00205853	0.0360482	ENSG00000135740	SLC9A5
ENSG00000172493.23	1262.68	0.299427	0.0891261	5.17964e-05	0.0021325	ENSG00000172493	AFF1
ENSG00000105605.8	3762.75	0.299389	0.0510807	4.84858e-10	2.06135e-07	ENSG00000105605	CACNG7
ENSG00000142552.8	411.848	0.299208	0.0964613	0.00012336	0.00405509	ENSG00000142552	RCN3
ENSG00000213199.8	582.029	0.29899	0.115875	0.000544586	0.0119101	ENSG00000213199	ASIC3
ENSG00000078043.16	1303.61	0.298551	0.063681	2.17008e-07	2.86323e-05	ENSG00000078043	PIAS2
ENSG00000185630.20	2771.8	0.298072	0.0833019	2.29597e-05	0.00120509	ENSG00000185630	PBX1
ENSG00000115461.5	7466.58	0.297618	0.0392404	1.76055e-15	6.7364e-12	ENSG00000115461	IGFBP5
ENSG00000095539.16	888.93	0.297416	0.0966327	0.000134631	0.00422246	ENSG00000095539	SEMA4G
ENSG00000142303.14	506.588	0.296577	0.106498	0.000327353	0.00803433	ENSG00000142303	ADAMTS10
ENSG00000108947.5	3319.04	0.29608	0.0523321	1.174e-09	4.15933e-07	ENSG00000108947	EFNB3
ENSG00000143324.14	5144.19	0.29591	0.0564389	9.83116e-09	2.27982e-06	ENSG00000143324	XPR1
ENSG00000142156.16	3343.15	0.295704	0.0599745	6.66328e-08	1.10851e-05	ENSG00000142156	COL6A1
ENSG00000138802.11	2064.71	0.29533	0.0573242	1.98925e-08	4.02724e-06	ENSG00000138802	SEC24B
ENSG00000132535.22	2221.41	0.295196	0.0786346	1.20198e-05	0.000709744	ENSG00000132535	DLG4
ENSG00000151692.15	4215.09	0.295003	0.0568885	1.20705e-08	2.66968e-06	ENSG00000151692	RNF144A
ENSG00000168092.14	6335.76	0.29386	0.0481362	1.14616e-10	6.17683e-08	ENSG00000168092	PAFAH1B2
ENSG00000167971.16	735.195	0.293528	0.121616	0.000908723	0.0182349	ENSG00000167971	CASKIN1
ENSG00000104969.11	7172.53	0.293328	0.0496284	2.9229e-10	1.39365e-07	ENSG00000104969	SGTA
ENSG00000144560.16	2693.88	0.292471	0.0556534	1.01932e-08	2.33547e-06	ENSG00000144560	VGLL4
ENSG00000100228.14	668.095	0.291603	0.091279	9.33513e-05	0.00333511	ENSG00000100228	RAB36
ENSG00000213853.10	1021.17	0.291473	0.0947104	0.000134595	0.00422246	ENSG00000213853	EMP2
ENSG00000143376.14	2693.31	0.290931	0.0600896	1.02568e-07	1.56982e-05	ENSG00000143376	SNX27
ENSG00000095794.21	348.239	0.290727	0.118933	0.000835978	0.0170234	ENSG00000095794	CREM
ENSG00000146278.11	964.304	0.290342	0.0941653	0.000123602	0.00405607	ENSG00000146278	PNRC1
ENSG00000253738.3	887.064	0.290247	0.0731617	5.4798e-06	0.000379843	ENSG00000253738	OTUD6B-AS1
ENSG00000141380.14	4585.08	0.290098	0.0541829	5.8753e-09	1.59437e-06	ENSG00000141380	SS18
ENSG00000171163.16	1037.51	0.289786	0.0871787	6.10641e-05	0.00240628	ENSG00000171163	ZNF692
ENSG00000127804.13	1432.04	0.289597	0.0784833	1.59834e-05	0.000888537	ENSG00000127804	METTL16
ENSG00000120896.14	1946.04	0.289456	0.076378	1.08639e-05	0.00064902	ENSG00000120896	SORBS3
ENSG00000169855.21	2924.4	0.28942	0.0681152	1.66718e-06	0.000147665	ENSG00000169855	ROBO1
ENSG00000158158.12	1347.12	0.289271	0.0718939	3.90571e-06	0.00028906	ENSG00000158158	CNNM4
ENSG00000058668.16	1200.01	0.28881	0.067889	1.55637e-06	0.000140784	ENSG00000058668	ATP2B4
ENSG00000025772.8	1752.18	0.288499	0.0576999	4.42012e-08	7.7533e-06	ENSG00000025772	TOMM34
ENSG00000244398.1	627.804	0.286676	0.100871	0.000267113	0.00682133	ENSG00000244398	RPL36AP37
ENSG00000171992.13	5373.03	0.286537	0.044427	9.11076e-12	8.14918e-09	ENSG00000171992	SYNPO
ENSG00000251022.6	714.442	0.286117	0.0900966	9.76886e-05	0.00340114	ENSG00000251022	THAP9-AS1
ENSG00000116667.15	4939.1	0.285823	0.0555022	2.50001e-08	4.75911e-06	ENSG00000116667	C1orf21
ENSG00000182247.11	880.366	0.28577	0.0776911	1.53816e-05	0.0008631	ENSG00000182247	UBE2E2
ENSG00000123200.17	8399.36	0.285594	0.0389312	1.66958e-14	3.19416e-11	ENSG00000123200	ZC3H13
ENSG00000180008.9	1779.03	0.285016	0.07688	1.4272e-05	0.000819952	ENSG00000180008	SOCS4
ENSG00000144791.10	759.955	0.284848	0.121368	0.00105914	0.0207082	ENSG00000144791	LIMD1
ENSG00000116525.14	422.174	0.284389	0.116224	0.000817268	0.0166868	ENSG00000116525	TRIM62
ENSG00000163412.13	387.108	0.283666	0.126094	0.0013614	0.02551	ENSG00000163412	EIF4E3
ENSG00000099917.17	3845.74	0.282721	0.0535972	9.68045e-09	2.25855e-06	ENSG00000099917	MED15
ENSG00000069535.14	766.222	0.282186	0.0965505	0.000228249	0.00601065	ENSG00000069535	MAOB
ENSG00000144674.19	3073	0.281364	0.0660877	1.61561e-06	0.000144099	ENSG00000144674	GOLGA4
ENSG00000086200.17	831.197	0.280988	0.0889333	9.62505e-05	0.00336639	ENSG00000086200	IPO11
ENSG00000005893.17	984.931	0.280124	0.0819314	4.72017e-05	0.00202475	ENSG00000005893	LAMP2
ENSG00000267002.4	497.504	0.279879	0.115071	0.000890064	0.0179703	ENSG00000267002	ENSG00000267002
ENSG00000130816.17	15122.4	0.279835	0.055372	3.09451e-08	5.69256e-06	ENSG00000130816	DNMT1
ENSG00000162706.13	676.715	0.279251	0.100415	0.000390045	0.00927551	ENSG00000162706	CADM3
ENSG00000137815.15	4568.58	0.278885	0.0513825	5.57947e-09	1.53588e-06	ENSG00000137815	RTF1
ENSG00000143248.13	205129	0.276659	0.0445299	4.59785e-11	2.88406e-08	ENSG00000143248	RGS5
ENSG00000182836.11	2056.87	0.276549	0.067721	3.61786e-06	0.000274663	ENSG00000182836	PLCXD3
ENSG00000107485.18	33196.7	0.276472	0.0347468	1.679e-16	9.17765e-13	ENSG00000107485	GATA3
ENSG00000168214.22	2761.49	0.276283	0.0546994	2.48399e-08	4.75225e-06	ENSG00000168214	RBPJ
ENSG00000156113.25	922.348	0.276251	0.0975728	0.000306746	0.0076165	ENSG00000156113	KCNMA1
ENSG00000007202.16	6322.22	0.275921	0.0441572	3.55977e-11	2.38961e-08	ENSG00000007202	BLTP2
ENSG00000161544.10	1157.06	0.275819	0.0884268	0.000128483	0.00418794	ENSG00000161544	CYGB
ENSG00000198763.3	151395	0.274545	0.104949	0.000573546	0.0124549	ENSG00000198763	MT-ND2
ENSG00000163785.14	1780.6	0.274265	0.0692436	5.78743e-06	0.000396144	ENSG00000163785	RYK
ENSG00000224078.15	2202.43	0.273643	0.0704824	8.36498e-06	0.000528167	ENSG00000224078	SNHG14
ENSG00000102409.10	2259.94	0.27297	0.0519518	1.27398e-08	2.76969e-06	ENSG00000102409	BEX4
ENSG00000171951.5	5301.7	0.272909	0.0645939	1.93303e-06	0.000164363	ENSG00000171951	SCG2
ENSG00000068305.19	1763.53	0.272101	0.0611472	7.26252e-07	7.65497e-05	ENSG00000068305	MEF2A
ENSG00000132819.17	1379.84	0.271919	0.0721974	1.2294e-05	0.000723698	ENSG00000132819	RBM38
ENSG00000136720.7	2244.95	0.271445	0.0727802	1.37457e-05	0.000798108	ENSG00000136720	HS6ST1
ENSG00000159840.16	3345.92	0.270913	0.0608253	6.6381e-07	7.17496e-05	ENSG00000159840	ZYX
ENSG00000100154.15	4228.16	0.270074	0.0492789	3.38433e-09	9.81018e-07	ENSG00000100154	TTC28
ENSG00000176171.12	3537.35	0.269958	0.136359	0.0024262	0.0411862	ENSG00000176171	BNIP3
ENSG00000163900.11	458.963	0.269815	0.103167	0.000567644	0.0123548	ENSG00000163900	TMEM41A
ENSG00000112511.18	1445.03	0.269496	0.0797312	5.52272e-05	0.00221273	ENSG00000112511	PHF1
ENSG00000260920.2	467.84	0.269346	0.102461	0.000577014	0.012516	ENSG00000260920	ENSG00000260920
ENSG00000140943.18	4662.44	0.268958	0.0485468	2.83853e-09	8.61991e-07	ENSG00000140943	MBTPS1
ENSG00000162433.15	1097.57	0.268433	0.115255	0.0011604	0.0224289	ENSG00000162433	AK4
ENSG00000117523.18	22813.7	0.26835	0.0427968	3.12237e-11	2.1722e-08	ENSG00000117523	PRRC2C
ENSG00000218739.10	1627.88	0.267562	0.0586314	4.00987e-07	4.7649e-05	ENSG00000218739	CEBPZOS
ENSG00000112290.13	5648.19	0.265451	0.0421188	4.77194e-11	2.90001e-08	ENSG00000112290	WASF1
ENSG00000086666.19	1304.98	0.265314	0.0936681	0.00031938	0.00787907	ENSG00000086666	ZFAND6
ENSG00000139998.16	1486.72	0.265045	0.0624932	1.66135e-06	0.00014749	ENSG00000139998	RAB15
ENSG00000187079.20	5416.68	0.264984	0.0647861	3.224e-06	0.00024871	ENSG00000187079	TEAD1
ENSG00000103145.11	931.957	0.264975	0.109267	0.000960453	0.0190614	ENSG00000103145	HCFC1R1
ENSG00000113211.6	675.486	0.26494	0.112428	0.00110611	0.0215495	ENSG00000113211	PCDHB6
ENSG00000204131.11	1703.89	0.264618	0.0882074	0.00019682	0.00553746	ENSG00000204131	NHSL2
ENSG00000171940.14	1032.26	0.26442	0.0719617	1.91781e-05	0.00103646	ENSG00000171940	ZNF217
ENSG00000105662.16	1980.36	0.264272	0.0602284	9.24309e-07	9.28263e-05	ENSG00000105662	CRTC1
ENSG00000038427.16	691.741	0.263865	0.10152	0.000622048	0.0133456	ENSG00000038427	VCAN
ENSG00000153933.10	622.17	0.262678	0.107623	0.000890463	0.0179703	ENSG00000153933	DGKE
ENSG00000105339.11	329.902	0.262183	0.128123	0.00231918	0.0397042	ENSG00000105339	DENND3
ENSG00000090905.19	4916.58	0.260464	0.052909	6.9225e-08	1.12713e-05	ENSG00000090905	TNRC6A
ENSG00000196338.15	776.021	0.260074	0.118628	0.00169546	0.0307238	ENSG00000196338	NLGN3
ENSG00000120324.9	455.167	0.259362	0.12531	0.00213203	0.0370978	ENSG00000120324	PCDHB10
ENSG00000152413.15	897.241	0.259143	0.087954	0.000222335	0.0058996	ENSG00000152413	HOMER1
ENSG00000008441.19	2407.65	0.257735	0.0520838	6.86516e-08	1.12257e-05	ENSG00000008441	NFIX
ENSG00000058600.16	1863.33	0.25768	0.0588639	1.1227e-06	0.000107395	ENSG00000058600	POLR3E
ENSG00000151690.15	1559.79	0.25729	0.0611061	2.32059e-06	0.000192192	ENSG00000151690	MFSD6
ENSG00000130558.20	2826.02	0.257067	0.129139	0.00263215	0.0442699	ENSG00000130558	OLFM1
ENSG00000125648.15	3986.39	0.256276	0.0436231	4.34728e-10	1.86899e-07	ENSG00000125648	SLC25A23
ENSG00000125534.10	6761.92	0.256204	0.0572353	6.98984e-07	7.42922e-05	ENSG00000125534	PPDPF
ENSG00000109920.13	2911.22	0.25559	0.0509371	4.22782e-08	7.48931e-06	ENSG00000109920	FNBP4
ENSG00000064547.14	981.211	0.25537	0.0931347	0.000437382	0.0101132	ENSG00000064547	LPAR2
ENSG00000232573.1	449.856	0.255334	0.105711	0.00101062	0.0198508	ENSG00000232573	RPL3P4
ENSG00000145087.14	622.319	0.255284	0.0984047	0.000662295	0.0139392	ENSG00000145087	STXBP5L
ENSG00000171617.16	1511.72	0.254653	0.100873	0.000788079	0.0162207	ENSG00000171617	ENC1
ENSG00000165795.25	574.729	0.253985	0.103438	0.000925073	0.0184933	ENSG00000165795	NDRG2
ENSG00000114023.16	1072.89	0.25366	0.130683	0.00296739	0.0488559	ENSG00000114023	FAM162A
ENSG00000103489.12	987.367	0.253329	0.0968956	0.000620183	0.0133165	ENSG00000103489	XYLT1
ENSG00000146938.16	1207.84	0.252824	0.0849634	0.000226209	0.00597613	ENSG00000146938	NLGN4X
ENSG00000179240.13	547.176	0.252709	0.12012	0.00212435	0.0369809	ENSG00000179240	GVQW3
ENSG00000113615.13	1039.8	0.251671	0.108868	0.00128719	0.0243459	ENSG00000113615	SEC24A
ENSG00000168993.15	2552.7	0.251518	0.0523845	1.35443e-07	1.98562e-05	ENSG00000168993	CPLX1
ENSG00000167619.13	1493.81	0.25127	0.083086	0.000217975	0.00581211	ENSG00000167619	TMEM145
ENSG00000254122.3	939.327	0.251268	0.0722806	4.3209e-05	0.00187876	ENSG00000254122	PCDHGB7
ENSG00000005483.23	6686.04	0.250915	0.037709	1.31672e-12	1.52672e-09	ENSG00000005483	KMT2E
ENSG00000138078.16	3579.65	0.250895	0.0475922	1.26235e-08	2.76008e-06	ENSG00000138078	PREPL
ENSG00000080822.17	2065.88	0.249209	0.0600228	3.23991e-06	0.000248933	ENSG00000080822	CLDND1
ENSG00000003402.21	472.863	0.248229	0.115421	0.00196417	0.0346656	ENSG00000003402	CFLAR
ENSG00000143368.10	8957.01	0.247628	0.033566	1.65264e-14	3.19416e-11	ENSG00000143368	SF3B4
ENSG00000183337.18	10799	0.246851	0.0387357	1.42333e-11	1.1346e-08	ENSG00000183337	BCOR
ENSG00000053918.19	418.114	0.246472	0.124373	0.00284406	0.0471501	ENSG00000053918	KCNQ1
ENSG00000170921.16	5590.45	0.24639	0.0464256	8.54523e-09	2.04354e-06	ENSG00000170921	TANC2
ENSG00000134371.14	1707.71	0.246269	0.071637	4.75963e-05	0.00203939	ENSG00000134371	CDC73
ENSG00000142188.17	351.651	0.246257	0.123827	0.00285087	0.0472424	ENSG00000142188	TMEM50B
ENSG00000046653.15	529.589	0.246256	0.103227	0.00122119	0.0233632	ENSG00000046653	GPM6B
ENSG00000184863.11	4738.45	0.246178	0.0463216	7.77308e-09	1.91827e-06	ENSG00000184863	RBM33
ENSG00000130844.19	1321.33	0.246131	0.0813504	0.000191739	0.00542241	ENSG00000130844	ZNF331
ENSG00000070018.9	2344.94	0.24607	0.0701567	3.87647e-05	0.00173887	ENSG00000070018	LRP6
ENSG00000188026.13	484.66	0.24567	0.104098	0.00124509	0.0237374	ENSG00000188026	RILPL1
ENSG00000255529.9	680.105	0.245134	0.11471	0.00214155	0.0372464	ENSG00000255529	POLR2M
ENSG00000181007.9	710.279	0.244098	0.10161	0.00103648	0.0203065	ENSG00000181007	ZFP82
ENSG00000204138.13	5677.31	0.243334	0.0448785	7.40526e-09	1.86674e-06	ENSG00000204138	PHACTR4
ENSG00000138600.11	1058.25	0.243199	0.0776192	0.000146763	0.00450423	ENSG00000138600	SPPL2A
ENSG00000135250.17	4222.22	0.243031	0.0436518	1.7725e-09	5.84666e-07	ENSG00000135250	SRPK2
ENSG00000197283.18	2092.78	0.242987	0.0624537	9.32303e-06	0.000577228	ENSG00000197283	SYNGAP1
ENSG00000196458.11	1089.11	0.240653	0.0718816	7.03126e-05	0.00266512	ENSG00000196458	ZNF605
ENSG00000135365.17	4422.3	0.24024	0.0395407	1.24657e-10	6.53393e-08	ENSG00000135365	PHF21A
ENSG00000157064.11	5884.85	0.240013	0.0424933	1.64762e-09	5.57901e-07	ENSG00000157064	NMNAT2
ENSG00000163171.8	9841.48	0.239964	0.0490103	9.7418e-08	1.50303e-05	ENSG00000163171	CDC42EP3
ENSG00000131094.4	1011.41	0.239845	0.0793186	0.000190487	0.00539496	ENSG00000131094	C1QL1
ENSG00000149428.21	8993.92	0.239638	0.0364332	4.54059e-12	4.23748e-09	ENSG00000149428	HYOU1
ENSG00000102786.15	1155.61	0.239456	0.0668839	2.94499e-05	0.00145453	ENSG00000102786	INTS6
ENSG00000180354.16	2475.47	0.239254	0.0673465	3.58443e-05	0.00165242	ENSG00000180354	MTURN
ENSG00000143850.16	6923.91	0.23869	0.0650796	2.23444e-05	0.00118253	ENSG00000143850	PLEKHA6
ENSG00000133250.14	1011.59	0.238641	0.0788119	0.000202073	0.0055764	ENSG00000133250	ZNF414
ENSG00000114796.16	1456.92	0.238488	0.0682271	4.12135e-05	0.00181577	ENSG00000114796	KLHL24
ENSG00000176788.9	6052.02	0.237824	0.0671928	4.12383e-05	0.00181577	ENSG00000176788	BASP1
ENSG00000105520.11	2022.95	0.237753	0.0645915	2.13017e-05	0.00113836	ENSG00000105520	PLPPR2
ENSG00000163125.16	5645.24	0.237312	0.0424848	2.21105e-09	7.10936e-07	ENSG00000163125	RPRD2
ENSG00000065413.20	1939.32	0.236795	0.0715148	6.98196e-05	0.00265294	ENSG00000065413	ANKRD44
ENSG00000132424.17	4198.08	0.236457	0.062312	1.41564e-05	0.000815764	ENSG00000132424	PNISR
ENSG00000134970.14	1062.73	0.236434	0.0834585	0.000345222	0.00837616	ENSG00000134970	TMED7
ENSG00000170185.11	1263.98	0.236203	0.091195	0.000718704	0.0149699	ENSG00000170185	USP38
ENSG00000254656.3	16271.6	0.236177	0.0839307	0.000389022	0.00925694	ENSG00000254656	RTL1
ENSG00000133142.19	2535.8	0.236033	0.0498744	2.46872e-07	3.15922e-05	ENSG00000133142	TCEAL4
ENSG00000058091.17	1852.42	0.235814	0.089655	0.000724283	0.0150697	ENSG00000058091	CDK14
ENSG00000166851.15	5490.84	0.235425	0.0485825	1.20547e-07	1.78089e-05	ENSG00000166851	PLK1
ENSG00000175344.19	508.875	0.234946	0.103182	0.00177048	0.0318196	ENSG00000175344	CHRNA7
ENSG00000291122.1	606.345	0.23484	0.108977	0.00215232	0.0373997	ENSG00000291122	CASTOR3P
ENSG00000235823.5	893.653	0.234771	0.0828977	0.000387336	0.00922255	ENSG00000235823	OLMALINC
ENSG00000185950.9	6275.6	0.233823	0.0487837	1.10643e-07	1.66021e-05	ENSG00000185950	IRS2
ENSG00000105887.11	13528.6	0.232948	0.0849426	0.000501646	0.0111079	ENSG00000105887	MTPN
ENSG00000159409.15	13454.2	0.232663	0.0383897	2.30597e-10	1.11688e-07	ENSG00000159409	CELF3
ENSG00000125257.16	998.506	0.231838	0.0918912	0.000909049	0.0182349	ENSG00000125257	ABCC4
ENSG00000260032.2	11570.8	0.231091	0.0492798	2.64637e-07	3.33086e-05	ENSG00000260032	NORAD
ENSG00000117475.14	871.045	0.230613	0.0936309	0.00100836	0.0198267	ENSG00000117475	BLZF1
ENSG00000204673.11	5346.66	0.230183	0.0498147	3.92725e-07	4.70583e-05	ENSG00000204673	AKT1S1
ENSG00000154134.15	534.448	0.230048	0.110701	0.00265418	0.044562	ENSG00000154134	ROBO3
ENSG00000163939.19	7040.35	0.229931	0.0402005	1.32088e-09	4.59463e-07	ENSG00000163939	PBRM1
ENSG00000090924.15	4065.69	0.229752	0.0588767	8.7694e-06	0.000549171	ENSG00000090924	PLEKHG2
ENSG00000204186.10	1252.91	0.229296	0.0630083	2.77182e-05	0.00138939	ENSG00000204186	ZDBF2
ENSG00000168172.9	2058.96	0.229031	0.0587153	9.95537e-06	0.000609476	ENSG00000168172	HOOK3
ENSG00000161970.15	1234.25	0.228699	0.0699921	9.95932e-05	0.00345284	ENSG00000161970	RPL26
ENSG00000107669.19	1634.33	0.228057	0.0807273	0.000397176	0.00940418	ENSG00000107669	ATE1
ENSG00000235655.3	2199.08	0.228022	0.068332	7.75226e-05	0.00288081	ENSG00000235655	H3P6
ENSG00000184905.9	891.742	0.226694	0.0858665	0.000694092	0.0145285	ENSG00000184905	TCEAL2
ENSG00000152700.14	589.337	0.225886	0.106994	0.00252951	0.0427503	ENSG00000152700	SAR1B
ENSG00000206530.11	796.001	0.22542	0.0767242	0.000291352	0.00731496	ENSG00000206530	CFAP44
ENSG00000125656.11	2728.13	0.2253	0.0498213	6.89747e-07	7.37201e-05	ENSG00000125656	CLPP
ENSG00000117122.14	2839.87	0.224626	0.047671	2.44468e-07	3.14953e-05	ENSG00000117122	MFAP2
ENSG00000140199.13	1472.41	0.224549	0.0697081	0.000111962	0.00377443	ENSG00000140199	SLC12A6
ENSG00000117016.10	5522.12	0.224515	0.0436034	2.17159e-08	4.30526e-06	ENSG00000117016	RIMS3
ENSG00000162430.18	7593.19	0.22442	0.0427267	1.54336e-08	3.22698e-06	ENSG00000162430	SELENON
ENSG00000074657.14	6569.5	0.224317	0.036207	5.12481e-11	3.06392e-08	ENSG00000074657	ZNF532
ENSG00000132846.6	1299.52	0.22396	0.0785645	0.00038201	0.00910707	ENSG00000132846	ZBED3
ENSG00000008196.13	20407.8	0.223111	0.0325201	1.95646e-12	2.13886e-09	ENSG00000008196	TFAP2B
ENSG00000136859.10	781.056	0.222723	0.0902866	0.000991915	0.0195738	ENSG00000136859	ANGPTL2
ENSG00000068654.17	5147.9	0.219837	0.0477441	3.85051e-07	4.63308e-05	ENSG00000068654	POLR1A
ENSG00000118160.14	1033.56	0.219178	0.0862609	0.00095869	0.0190558	ENSG00000118160	SLC8A2
ENSG00000129219.14	678.471	0.219168	0.0926603	0.00146873	0.0271357	ENSG00000129219	PLD2
ENSG00000144369.14	1812.72	0.219079	0.0771298	0.000365192	0.00878826	ENSG00000144369	FAM171B
ENSG00000182827.9	2026.19	0.219046	0.0632339	5.44918e-05	0.00218846	ENSG00000182827	ACBD3
ENSG00000104833.12	2224.05	0.218156	0.0742041	0.000297099	0.00741545	ENSG00000104833	TUBB4A
ENSG00000187607.16	1329.53	0.217954	0.0724607	0.000228158	0.00601065	ENSG00000187607	ZNF286A
ENSG00000119596.18	9935.45	0.217953	0.0420453	1.81638e-08	3.73062e-06	ENSG00000119596	YLPM1
ENSG00000149260.18	1659.47	0.216927	0.0698478	0.00021387	0.00572152	ENSG00000149260	CAPN5
ENSG00000198169.9	977.232	0.216791	0.0762601	0.000402393	0.00948661	ENSG00000198169	ZNF251
ENSG00000142173.17	2767.58	0.216731	0.0925263	0.00153013	0.0280668	ENSG00000142173	COL6A2
ENSG00000047578.14	947.664	0.215771	0.0812052	0.000646064	0.0137031	ENSG00000047578	KATNIP
ENSG00000012983.12	1908.49	0.215628	0.0514138	2.49754e-06	0.000204195	ENSG00000012983	MAP4K5
ENSG00000184205.14	817.608	0.215609	0.101873	0.0025426	0.0429336	ENSG00000184205	TSPYL2
ENSG00000167771.6	3375.33	0.215456	0.0633193	9.70067e-05	0.00338665	ENSG00000167771	RCOR2
ENSG00000204348.10	882.46	0.2153	0.0741664	0.000346973	0.00840268	ENSG00000204348	DXO
ENSG00000157657.15	6441.98	0.215261	0.0477348	1.00754e-06	9.88498e-05	ENSG00000157657	ZNF618
ENSG00000155090.15	1247.55	0.21402	0.1031	0.00293883	0.0484691	ENSG00000155090	KLF10
ENSG00000158321.19	7361.84	0.213702	0.0545192	8.50899e-06	0.000534613	ENSG00000158321	AUTS2
ENSG00000111676.15	16547.2	0.21352	0.0469128	4.54945e-07	5.24324e-05	ENSG00000111676	ATN1
ENSG00000170525.21	2127.6	0.212966	0.0792807	0.000523587	0.0115367	ENSG00000170525	PFKFB3
ENSG00000198408.14	3185.24	0.21296	0.0528408	6.24589e-06	0.000423102	ENSG00000198408	OGA
ENSG00000012822.16	1386.87	0.21252	0.0864209	0.00116944	0.0225763	ENSG00000012822	CALCOCO1
ENSG00000168779.21	1682.51	0.212125	0.069043	0.000211501	0.00567905	ENSG00000168779	SHOX2
ENSG00000113583.8	1364.09	0.211937	0.0576608	3.40366e-05	0.00160809	ENSG00000113583	C5orf15
ENSG00000185565.13	1858.72	0.21185	0.0602897	4.64276e-05	0.00200277	ENSG00000185565	LSAMP
ENSG00000146281.6	1763.28	0.211834	0.0559602	1.74795e-05	0.000958192	ENSG00000146281	PM20D2
ENSG00000132676.16	3909.69	0.211575	0.0434309	1.05845e-07	1.60713e-05	ENSG00000132676	DAP3
ENSG00000080845.19	5649.25	0.211483	0.0413561	3.75298e-08	6.76333e-06	ENSG00000080845	DLGAP4
ENSG00000180787.6	771.786	0.211361	0.0853545	0.00121091	0.023213	ENSG00000180787	ZFP3
ENSG00000074181.9	2433.15	0.211359	0.0796351	0.000735679	0.0152564	ENSG00000074181	NOTCH3
ENSG00000165288.11	1630.27	0.211106	0.0597496	3.97128e-05	0.00177515	ENSG00000165288	BRWD3
ENSG00000075407.19	1441.11	0.210908	0.0775945	0.000537019	0.0117673	ENSG00000075407	ZNF37A
ENSG00000075043.21	6232.04	0.210835	0.0447364	2.41166e-07	3.11747e-05	ENSG00000075043	KCNQ2
ENSG00000178694.10	690.828	0.210489	0.0938416	0.00196579	0.0346693	ENSG00000178694	NSUN3
ENSG00000178695.6	1533.32	0.210163	0.0839927	0.00115095	0.0222981	ENSG00000178695	KCTD12
ENSG00000147364.17	1385.1	0.20956	0.0872791	0.00127539	0.0241797	ENSG00000147364	FBXO25
ENSG00000160460.17	907.425	0.20944	0.0890728	0.00162012	0.0295193	ENSG00000160460	SPTBN4
ENSG00000120992.18	2042.69	0.208658	0.0694176	0.000264278	0.00678663	ENSG00000120992	LYPLA1
ENSG00000164985.15	13550.8	0.208224	0.0302557	7.68454e-13	1.05012e-09	ENSG00000164985	PSIP1
ENSG00000220205.10	1541.32	0.208074	0.0890156	0.001742	0.0313917	ENSG00000220205	VAMP2
ENSG00000163349.22	2805.39	0.208045	0.0514561	6.40676e-06	0.000430829	ENSG00000163349	HIPK1
ENSG00000197324.9	1246.15	0.207894	0.0967455	0.0026756	0.0448038	ENSG00000197324	LRP10
ENSG00000184787.19	7270.98	0.20766	0.0520602	7.63137e-06	0.000495754	ENSG00000184787	UBE2G2
ENSG00000154358.23	2752.42	0.20737	0.0780189	0.000736614	0.0152599	ENSG00000154358	OBSCN
ENSG00000131759.18	2849.74	0.207015	0.0491063	2.3368e-06	0.000192478	ENSG00000131759	RARA
ENSG00000135439.12	2929.69	0.206813	0.0499684	3.98722e-06	0.000293956	ENSG00000135439	AGAP2
ENSG00000056097.16	5327.04	0.206573	0.0430287	2.56603e-07	3.2404e-05	ENSG00000056097	ZFR
ENSG00000144278.15	1183.24	0.20615	0.0803939	0.000953151	0.0189555	ENSG00000144278	GALNT13
ENSG00000187189.11	4393.44	0.205241	0.0412244	7.79112e-08	1.25785e-05	ENSG00000187189	TSPYL4
ENSG00000138757.15	8578.62	0.205018	0.0446095	4.77367e-07	5.4277e-05	ENSG00000138757	G3BP2
ENSG00000111261.14	1068.82	0.204147	0.0749077	0.00064576	0.0137031	ENSG00000111261	MANSC1
ENSG00000145354.12	1049.35	0.204081	0.0869871	0.00174339	0.0313917	ENSG00000145354	CISD2
ENSG00000188706.13	1267.75	0.2036	0.0691568	0.000344082	0.00835383	ENSG00000188706	ZDHHC9
ENSG00000141682.12	824.043	0.20291	0.0968476	0.00297511	0.048962	ENSG00000141682	PMAIP1
ENSG00000182986.15	2035.82	0.202504	0.054219	1.60064e-05	0.000888537	ENSG00000182986	ZNF320
ENSG00000085449.15	951.342	0.202351	0.0812188	0.00151926	0.0279478	ENSG00000085449	WDFY1
ENSG00000170558.10	6037.75	0.202018	0.0369402	5.05868e-09	1.41285e-06	ENSG00000170558	CDH2
ENSG00000197183.15	3130.59	0.201744	0.0467213	1.87119e-06	0.000161254	ENSG00000197183	NOL4L
ENSG00000186432.10	3138.17	0.201489	0.0481779	2.77772e-06	0.000221887	ENSG00000186432	KPNA4
ENSG00000110427.17	1514.75	0.201392	0.0702716	0.000405709	0.00954714	ENSG00000110427	KIAA1549L
ENSG00000090006.18	1364.07	0.201003	0.0765704	0.000895476	0.0180335	ENSG00000090006	LTBP4
ENSG00000170802.17	1009.12	0.20092	0.0687394	0.000351005	0.00848958	ENSG00000170802	FOXN2
ENSG00000100243.22	2174.66	0.200846	0.0561142	4.02935e-05	0.00178208	ENSG00000100243	CYB5R3
ENSG00000123066.9	2942.56	0.200276	0.0535661	2.44167e-05	0.00126765	ENSG00000123066	MED13L
ENSG00000126768.13	1300.19	0.200252	0.0839807	0.00166025	0.0302074	ENSG00000126768	TIMM17B
ENSG00000167654.18	8021.77	0.200049	0.0386936	2.80358e-08	5.23285e-06	ENSG00000167654	ATCAY
ENSG00000122779.18	7935.81	0.199945	0.0438826	5.56871e-07	6.15826e-05	ENSG00000122779	TRIM24
ENSG00000166783.22	2629.44	0.199918	0.0461559	1.73441e-06	0.000151932	ENSG00000166783	MARF1
ENSG00000105245.9	1439.33	0.199803	0.0602487	0.000104944	0.00360778	ENSG00000105245	NUMBL
ENSG00000167113.11	1160.98	0.198949	0.0731381	0.000673772	0.0141496	ENSG00000167113	COQ4
ENSG00000089169.15	4784.17	0.198777	0.0545439	2.89904e-05	0.00143686	ENSG00000089169	RPH3A
ENSG00000197728.11	10848.2	0.198386	0.0403797	9.35585e-08	1.45498e-05	ENSG00000197728	RPS26
ENSG00000104427.13	625.1	0.198177	0.0831005	0.00168379	0.030563	ENSG00000104427	ZC2HC1A
ENSG00000108852.16	1918.15	0.198036	0.0687952	0.000438169	0.0101132	ENSG00000108852	MPP2
ENSG00000163590.14	1798.51	0.197753	0.0832125	0.00162914	0.0296695	ENSG00000163590	PPM1L
ENSG00000136997.22	3784.2	0.197495	0.0442194	1.03341e-06	9.99779e-05	ENSG00000136997	MYC
ENSG00000134030.14	3383.26	0.197319	0.0657668	0.000278969	0.00705965	ENSG00000134030	CTIF
ENSG00000196562.16	4367.83	0.197152	0.0489799	6.38617e-06	0.000430201	ENSG00000196562	SULF2
ENSG00000114450.11	1281.91	0.197078	0.0820315	0.00161891	0.0295114	ENSG00000114450	GNB4
ENSG00000115977.21	3612.86	0.196877	0.0558068	5.80675e-05	0.00230481	ENSG00000115977	AAK1
ENSG00000109654.16	1979.46	0.1961	0.0573323	7.09254e-05	0.00267701	ENSG00000109654	TRIM2
ENSG00000109132.7	11000.5	0.195953	0.0392908	8.38243e-08	1.342e-05	ENSG00000109132	PHOX2B
ENSG00000175387.16	3487.98	0.195214	0.0633718	0.000226088	0.00597613	ENSG00000175387	SMAD2
ENSG00000144619.15	1101.68	0.195034	0.0662261	0.000365611	0.00879281	ENSG00000144619	CNTN4
ENSG00000115275.15	1728.8	0.194627	0.0625541	0.000201987	0.0055764	ENSG00000115275	MOGS
ENSG00000065665.21	1352.55	0.194455	0.0585664	0.000135327	0.00423732	ENSG00000065665	SEC61A2
ENSG00000075391.18	1546.04	0.194423	0.0693496	0.00090852	0.0182349	ENSG00000075391	RASAL2
ENSG00000049618.25	7508.65	0.194311	0.0452007	2.23156e-06	0.000186433	ENSG00000049618	ARID1B
ENSG00000242125.3	1144.94	0.193905	0.0852443	0.00230104	0.0394289	ENSG00000242125	SNHG3
ENSG00000139445.18	897.755	0.1938	0.08864	0.00266196	0.0446339	ENSG00000139445	FOXN4
ENSG00000090060.19	8029.36	0.193581	0.0483346	7.60866e-06	0.000495245	ENSG00000090060	PAPOLA
ENSG00000243943.10	2763.26	0.193487	0.0505576	1.45294e-05	0.000828524	ENSG00000243943	ZNF512
ENSG00000133216.17	4573.64	0.193431	0.0471655	4.83087e-06	0.000344215	ENSG00000133216	EPHB2
ENSG00000203668.3	3804.88	0.19335	0.0669854	0.000511831	0.0113203	ENSG00000203668	CHML
ENSG00000137343.18	2684.54	0.193185	0.0528587	3.27042e-05	0.00157602	ENSG00000137343	ATAT1
ENSG00000168610.16	2344.09	0.193174	0.0564948	7.56225e-05	0.00283125	ENSG00000168610	STAT3
ENSG00000080802.21	1835.35	0.193115	0.0528319	2.7298e-05	0.00137616	ENSG00000080802	CNOT4
ENSG00000139970.18	5082.76	0.192559	0.0520691	2.77421e-05	0.00138939	ENSG00000139970	RTN1
ENSG00000138629.16	3334.48	0.192244	0.0467091	5.65231e-06	0.000387588	ENSG00000138629	UBL7
ENSG00000179094.16	2162.58	0.192181	0.0697795	0.000652921	0.0138026	ENSG00000179094	PER1
ENSG00000065615.14	1467.19	0.191726	0.0895912	0.00286729	0.0474529	ENSG00000065615	CYB5R4
ENSG00000001167.15	4167.02	0.190726	0.0455596	3.40056e-06	0.000259712	ENSG00000001167	NFYA
ENSG00000134250.21	2947.88	0.190391	0.0510397	2.33898e-05	0.00122096	ENSG00000134250	NOTCH2
ENSG00000132485.14	2230.99	0.190033	0.059663	0.000158695	0.00482299	ENSG00000132485	ZRANB2
ENSG00000060656.20	1317.85	0.189766	0.0656487	0.000437675	0.0101132	ENSG00000060656	PTPRU
ENSG00000169045.19	26524.1	0.187907	0.0383417	1.67807e-07	2.3693e-05	ENSG00000169045	HNRNPH1
ENSG00000168772.12	950.724	0.187671	0.0745347	0.0012716	0.0241345	ENSG00000168772	CXXC4
ENSG00000176454.15	1277.27	0.186418	0.0682101	0.000685993	0.0143747	ENSG00000176454	LPCAT4
ENSG00000161681.17	3970.11	0.185994	0.069238	0.000894232	0.018021	ENSG00000161681	SHANK1
ENSG00000115414.21	3463.23	0.18598	0.0715436	0.00112252	0.021858	ENSG00000115414	FN1
ENSG00000122515.16	7257.07	0.185218	0.0463561	9.34452e-06	0.000577624	ENSG00000122515	ZMIZ2
ENSG00000144468.17	924.708	0.184975	0.0731911	0.00129669	0.0245013	ENSG00000144468	RHBDD1
ENSG00000062485.19	9654.12	0.184633	0.0398675	4.63749e-07	5.32865e-05	ENSG00000062485	CS
ENSG00000197380.11	1354.07	0.183613	0.0617422	0.000373458	0.00893201	ENSG00000197380	DACT3
ENSG00000147044.23	2032.95	0.183499	0.0744238	0.00152169	0.027979	ENSG00000147044	CASK
ENSG00000078687.18	4377.64	0.183496	0.0558891	0.000120784	0.00398754	ENSG00000078687	TNRC6C
ENSG00000077080.10	2528.99	0.182496	0.0512289	4.78656e-05	0.00204384	ENSG00000077080	ACTL6B
ENSG00000186868.18	3095.99	0.181767	0.059385	0.000263833	0.0067843	ENSG00000186868	MAPT
ENSG00000151748.15	860.189	0.181576	0.08202	0.00281956	0.046825	ENSG00000151748	SAV1
ENSG00000140836.17	9370.34	0.181507	0.0611331	0.000350547	0.00848387	ENSG00000140836	ZFHX3
ENSG00000138160.7	5173.25	0.181363	0.0637302	0.000554442	0.0121157	ENSG00000138160	KIF11
ENSG00000065308.5	1265.19	0.181212	0.0747655	0.00176006	0.0316472	ENSG00000065308	TRAM2
ENSG00000115808.13	3398.62	0.181178	0.0489677	3.10141e-05	0.00151535	ENSG00000115808	STRN
ENSG00000015133.20	1739.32	0.18108	0.0633303	0.000522741	0.0115283	ENSG00000015133	CCDC88C
ENSG00000048540.16	1725.98	0.180692	0.0704976	0.00127451	0.0241777	ENSG00000048540	LMO3
ENSG00000105810.10	9646.56	0.180583	0.0430466	4.92355e-06	0.000348225	ENSG00000105810	CDK6
ENSG00000048991.18	5374.34	0.179839	0.0366826	1.28932e-07	1.89743e-05	ENSG00000048991	R3HDM1
ENSG00000214753.4	2377.9	0.178997	0.0591914	0.000335718	0.00819755	ENSG00000214753	HNRNPUL2
ENSG00000167004.14	8392.15	0.178867	0.0341601	6.51894e-09	1.74429e-06	ENSG00000167004	PDIA3
ENSG00000118707.11	1654.4	0.178696	0.0597726	0.000381885	0.00910707	ENSG00000118707	TGIF2
ENSG00000162613.18	10527	0.178262	0.0395795	1.02105e-06	9.94552e-05	ENSG00000162613	FUBP1
ENSG00000259956.2	6823.09	0.1778	0.057365	0.000266164	0.00682062	ENSG00000259956	RBM15B
ENSG00000102309.15	1496.03	0.177262	0.0756393	0.00220395	0.0381929	ENSG00000102309	PIN4
ENSG00000179912.21	1201.78	0.176701	0.075655	0.00229066	0.0393039	ENSG00000179912	R3HDM2
ENSG00000157570.12	5828.64	0.176667	0.0574371	0.00028665	0.00722061	ENSG00000157570	TSPAN18
ENSG00000079308.21	1955.78	0.176564	0.0534353	0.000134931	0.0042284	ENSG00000079308	TNS1
ENSG00000196923.14	1939.24	0.176212	0.0665844	0.00105328	0.0206042	ENSG00000196923	PDLIM7
ENSG00000105879.13	3654.83	0.176155	0.0402753	1.62285e-06	0.000144407	ENSG00000105879	CBLL1
ENSG00000234456.10	2604.26	0.176116	0.0725113	0.00183497	0.0327174	ENSG00000234456	MAGI2-AS3
ENSG00000035862.13	16087.7	0.175984	0.0375662	4.32486e-07	5.09176e-05	ENSG00000035862	TIMP2
ENSG00000198840.2	31328.4	0.175972	0.0516031	0.000187729	0.0053292	ENSG00000198840	MT-ND3
ENSG00000197323.12	3149.28	0.175779	0.0577433	0.000329075	0.00806107	ENSG00000197323	TRIM33
ENSG00000171552.14	1875.06	0.175352	0.0632756	0.000731152	0.0151796	ENSG00000171552	BCL2L1
ENSG00000132604.11	2214.97	0.175256	0.0496101	7.08502e-05	0.00267701	ENSG00000132604	TERF2
ENSG00000104388.15	2574.85	0.173944	0.0620415	0.000640987	0.0136408	ENSG00000104388	RAB2A
ENSG00000164244.21	1858.08	0.173709	0.0599589	0.000479386	0.010708	ENSG00000164244	PRRC1
ENSG00000070756.17	59380.3	0.173594	0.0341068	5.38416e-08	9.2383e-06	ENSG00000070756	PABPC1
ENSG00000196132.14	1668.86	0.173462	0.0591674	0.000487294	0.0108592	ENSG00000196132	MYT1
ENSG00000112365.6	886.323	0.173306	0.0757191	0.00262777	0.0442195	ENSG00000112365	ZBTB24
ENSG00000130224.15	964.98	0.173304	0.0716938	0.00193663	0.0342428	ENSG00000130224	LRCH2
ENSG00000233369.7	2870.81	0.173119	0.0548662	0.000187227	0.0053292	ENSG00000233369	GTF2IP4
ENSG00000057608.17	9135.81	0.17302	0.0406119	3.6814e-06	0.000277286	ENSG00000057608	GDI2
ENSG00000198353.8	1548.51	0.17289	0.0602206	0.000572062	0.0124368	ENSG00000198353	HOXC4
ENSG00000163462.19	1733	0.172353	0.0687054	0.00154773	0.0283353	ENSG00000163462	TRIM46
ENSG00000205937.12	14012.7	0.172302	0.0305787	3.1272e-09	9.27566e-07	ENSG00000205937	RNPS1
ENSG00000132437.18	4645.28	0.172251	0.0519374	0.000136058	0.00425673	ENSG00000132437	DDC
ENSG00000165209.19	1998.4	0.172068	0.0609825	0.000681982	0.0143035	ENSG00000165209	STRBP
ENSG00000095015.6	3483.48	0.171914	0.0624632	0.000786525	0.0161974	ENSG00000095015	MAP3K1
ENSG00000104973.19	2954.12	0.171736	0.0561431	0.00032013	0.00788741	ENSG00000104973	MED25
ENSG00000177169.10	3227.55	0.17068	0.0580186	0.000395919	0.00938021	ENSG00000177169	ULK1
ENSG00000104967.8	5757.65	0.17	0.046196	4.03336e-05	0.00178208	ENSG00000104967	NOVA2
ENSG00000116191.19	1412.8	0.169979	0.0594197	0.000616896	0.0132534	ENSG00000116191	RALGPS2
ENSG00000151474.23	2121.27	0.169919	0.0532328	0.00021301	0.00571558	ENSG00000151474	FRMD4A
ENSG00000109458.10	1378.75	0.169814	0.0701402	0.00205259	0.0359772	ENSG00000109458	GAB1
ENSG00000142949.17	7617	0.169713	0.0528582	0.000264529	0.00678852	ENSG00000142949	PTPRF
ENSG00000188647.13	2179.14	0.169269	0.0610573	0.000706433	0.0147465	ENSG00000188647	PTAR1
ENSG00000241468.8	2980.5	0.16873	0.0621814	0.000652855	0.0138026	ENSG00000241468	ATP5MF
ENSG00000072135.13	1054.29	0.168712	0.0745148	0.00302746	0.0496954	ENSG00000072135	PTPN18
ENSG00000184634.17	4377.81	0.168667	0.0454173	3.10491e-05	0.00151535	ENSG00000184634	MED12
ENSG00000169410.11	3046.52	0.168257	0.0551678	0.00031542	0.00779647	ENSG00000169410	PTPN9
ENSG00000116237.16	3966.48	0.167993	0.0536812	0.000295069	0.00738889	ENSG00000116237	ICMT
ENSG00000070778.13	2283.13	0.167874	0.0572091	0.000497214	0.0110289	ENSG00000070778	PTPN21
ENSG00000119707.14	7198.14	0.167297	0.0519311	0.000200407	0.0055764	ENSG00000119707	RBM25
ENSG00000156467.10	3099.52	0.167287	0.054067	0.000298094	0.00743059	ENSG00000156467	UQCRB
ENSG00000143569.20	23920.9	0.166894	0.0363784	7.41075e-07	7.72636e-05	ENSG00000143569	UBAP2L
ENSG00000171681.13	3455.96	0.166869	0.0611458	0.000917639	0.018383	ENSG00000171681	ATF7IP
ENSG00000146842.17	2108.39	0.165959	0.0522221	0.000192184	0.00543097	ENSG00000146842	TMEM209
ENSG00000139697.14	4196.4	0.165914	0.0444525	2.52768e-05	0.00129647	ENSG00000139697	SBNO1
ENSG00000121068.14	4173.77	0.165706	0.0727296	0.00303659	0.0497811	ENSG00000121068	TBX2
ENSG00000134186.12	2867.54	0.165565	0.0438179	2.24966e-05	0.00118893	ENSG00000134186	PRPF38B
ENSG00000115963.14	1789.6	0.163818	0.0620167	0.00100178	0.0197075	ENSG00000115963	RND3
ENSG00000290018.1	1432.07	0.163612	0.0639007	0.00152702	0.0280233	ENSG00000290018	ENSG00000290018
ENSG00000110492.17	26079.3	0.163464	0.0414152	1.39556e-05	0.000807843	ENSG00000110492	MDK
ENSG00000124767.7	4405.09	0.1633	0.0723592	0.00300956	0.0494651	ENSG00000124767	GLO1
ENSG00000099246.18	1553.13	0.163148	0.0619862	0.00119304	0.0229048	ENSG00000099246	RAB18
ENSG00000054793.14	2477.77	0.162783	0.0672629	0.0022465	0.0387547	ENSG00000054793	ATP9A
ENSG00000123454.12	30940	0.162246	0.039318	4.93745e-06	0.000348564	ENSG00000123454	DBH
ENSG00000176148.16	1642.76	0.162223	0.0667593	0.00200151	0.0351948	ENSG00000176148	TCP11L1
ENSG00000143401.15	8843.62	0.162219	0.0568243	0.000597545	0.0129101	ENSG00000143401	ANP32E
ENSG00000171634.19	10887.3	0.161925	0.0421533	1.42234e-05	0.000818393	ENSG00000171634	BPTF
ENSG00000166197.17	14418.7	0.161841	0.0367843	1.71331e-06	0.000150704	ENSG00000166197	NOLC1
ENSG00000133422.14	2838.19	0.161596	0.0482877	0.000109375	0.00374667	ENSG00000133422	MORC2
ENSG00000104897.10	6844.48	0.161555	0.0507948	0.000264076	0.00678598	ENSG00000104897	SF3A2
ENSG00000056586.16	3534.35	0.161515	0.0521749	0.000284401	0.00717339	ENSG00000056586	RC3H2
ENSG00000123091.5	1407.19	0.161064	0.0562683	0.000659211	0.0138819	ENSG00000123091	RNF11
ENSG00000145920.15	8510.94	0.160572	0.0393369	7.74557e-06	0.000499779	ENSG00000145920	CPLX2
ENSG00000125676.20	3343.19	0.160268	0.0411809	1.80469e-05	0.000987881	ENSG00000125676	THOC2
ENSG00000215114.10	2895.3	0.160087	0.0476866	0.000133171	0.00419386	ENSG00000215114	UBXN2B
ENSG00000085185.16	3148.7	0.15978	0.0493317	0.000178127	0.00524839	ENSG00000085185	BCORL1
ENSG00000173276.14	1425.69	0.159625	0.0619774	0.00154297	0.0282751	ENSG00000173276	ZBTB21
ENSG00000184007.22	6995.71	0.15922	0.0411897	2.08172e-05	0.00111559	ENSG00000184007	PTP4A2
ENSG00000100982.12	1784.38	0.158503	0.0547959	0.000626895	0.013423	ENSG00000100982	PCIF1
ENSG00000148143.13	5036.18	0.158311	0.0568057	0.000762301	0.0157324	ENSG00000148143	ZNF462
ENSG00000048649.14	5135.87	0.157989	0.0427759	3.78956e-05	0.00172825	ENSG00000048649	RSF1
ENSG00000087460.29	90002.8	0.157871	0.0485405	0.000198687	0.0055764	ENSG00000087460	GNAS
ENSG00000141867.19	10587	0.157043	0.0448081	8.22237e-05	0.00302803	ENSG00000141867	BRD4
ENSG00000172667.11	1937.48	0.156634	0.0533579	0.000563376	0.0122829	ENSG00000172667	ZMAT3
ENSG00000164548.12	3505.84	0.156551	0.0512101	0.000363939	0.00876362	ENSG00000164548	TRA2A
ENSG00000196990.10	2967.94	0.156223	0.0506009	0.000288265	0.00724697	ENSG00000196990	FAM163B
ENSG00000136451.9	5724.66	0.156186	0.0372383	5.03664e-06	0.000353426	ENSG00000136451	VEZF1
ENSG00000068438.15	1617.49	0.155861	0.0621641	0.00191367	0.0338838	ENSG00000068438	FTSJ1
ENSG00000130702.15	4304.43	0.155564	0.0656603	0.00227409	0.0390721	ENSG00000130702	LAMA5
ENSG00000138433.16	1259.91	0.1553	0.0661495	0.00283456	0.0470129	ENSG00000138433	CIR1
ENSG00000134333.15	27727.8	0.155172	0.0478393	0.000211384	0.00567905	ENSG00000134333	LDHA
ENSG00000100167.21	2933.52	0.15488	0.0613383	0.0016989	0.0307352	ENSG00000100167	SEPTIN3
ENSG00000162849.16	5726.63	0.154771	0.0463401	9.94688e-05	0.00345284	ENSG00000162849	KIF26B
ENSG00000145041.17	2777.17	0.154686	0.0519457	0.000609231	0.0131182	ENSG00000145041	DCAF1
ENSG00000115204.15	2953.71	0.153977	0.0507601	0.000377197	0.00900917	ENSG00000115204	MPV17
ENSG00000204310.13	3963.6	0.153329	0.0499849	0.000270252	0.00688459	ENSG00000204310	AGPAT1
ENSG00000088882.8	5071.73	0.152983	0.0411986	3.90999e-05	0.0017498	ENSG00000088882	CPXM1
ENSG00000072364.13	6116.22	0.152882	0.0415038	4.71988e-05	0.00202475	ENSG00000072364	AFF4
ENSG00000161654.10	1509.74	0.152793	0.0603634	0.00224124	0.0386814	ENSG00000161654	LSM12
ENSG00000143862.8	3316.38	0.152624	0.0480024	0.000202383	0.0055764	ENSG00000143862	ARL8A
ENSG00000091972.18	1453.22	0.152604	0.0645208	0.00276285	0.046023	ENSG00000091972	CD200
ENSG00000159346.13	3806.87	0.152486	0.0503249	0.000455987	0.0102632	ENSG00000159346	ADIPOR1
ENSG00000115904.15	5386.8	0.152089	0.0352269	2.86221e-06	0.000225807	ENSG00000115904	SOS1
ENSG00000100426.7	5367.85	0.151841	0.0423651	6.54225e-05	0.0025108	ENSG00000100426	ZBED4
ENSG00000100897.18	1537.4	0.15168	0.057889	0.00150517	0.0277419	ENSG00000100897	DCAF11
ENSG00000060237.19	12880.4	0.151237	0.0346569	1.87578e-06	0.000161254	ENSG00000060237	WNK1
ENSG00000181222.19	18648.9	0.151205	0.0451032	0.000151866	0.00464115	ENSG00000181222	POLR2A
ENSG00000160584.17	2127.95	0.1512	0.0627934	0.00207626	0.0362592	ENSG00000160584	SIK3
ENSG00000167182.16	2515.98	0.151076	0.0590533	0.00232148	0.0397105	ENSG00000167182	SP2
ENSG00000055208.20	3802.87	0.150448	0.0413067	7.66488e-05	0.00286408	ENSG00000055208	TAB2
ENSG00000117707.17	9765.65	0.150256	0.0438947	0.00011131	0.00377443	ENSG00000117707	PROX1
ENSG00000172943.21	2554.93	0.149528	0.054131	0.00092906	0.0185593	ENSG00000172943	PHF8
ENSG00000171094.18	5542.84	0.149473	0.0437508	0.000124089	0.0040651	ENSG00000171094	ALK
ENSG00000164684.13	17803.8	0.149378	0.0287092	4.71635e-08	8.20281e-06	ENSG00000164684	ZNF704
ENSG00000290770.1	2676.74	0.149013	0.0632837	0.00301282	0.0494975	ENSG00000290770	MFSD14CP
ENSG00000206503.14	3110.84	0.148343	0.0528535	0.000980082	0.0193503	ENSG00000206503	HLA-A
ENSG00000169375.17	6069.88	0.148145	0.0368221	7.10167e-06	0.000469311	ENSG00000169375	SIN3A
ENSG00000133226.19	8877.24	0.148127	0.0424204	9.81216e-05	0.00341001	ENSG00000133226	SRRM1
ENSG00000072042.13	2060.7	0.148015	0.0597548	0.00227064	0.0390654	ENSG00000072042	RDH11
ENSG00000162736.18	3097.6	0.147844	0.0505241	0.000642119	0.0136497	ENSG00000162736	NCSTN
ENSG00000169641.15	1789.11	0.147586	0.0578369	0.00180237	0.0322714	ENSG00000169641	LUZP1
ENSG00000274070.2	3912.79	0.147435	0.0455816	0.000221957	0.00589755	ENSG00000274070	CASTOR2
ENSG00000106624.11	4197.8	0.14663	0.0480416	0.000315276	0.00779647	ENSG00000106624	AEBP1
ENSG00000148516.23	3118.41	0.146624	0.0478049	0.000394071	0.00934801	ENSG00000148516	ZEB1
ENSG00000126883.19	5301.2	0.146622	0.049649	0.000635614	0.0135717	ENSG00000126883	NUP214
ENSG00000095787.26	8126.74	0.14658	0.0359264	7.76682e-06	0.000500289	ENSG00000095787	WAC
ENSG00000127946.17	6634.14	0.145739	0.0444827	0.000217594	0.005806	ENSG00000127946	HIP1
ENSG00000078699.22	4195.19	0.145722	0.0489087	0.000643501	0.0136715	ENSG00000078699	CBFA2T2
ENSG00000198265.12	4817.45	0.14536	0.0415915	9.80067e-05	0.00340912	ENSG00000198265	HELZ
ENSG00000139767.10	2283.31	0.144996	0.0596564	0.00264166	0.0444103	ENSG00000139767	SRRM4
ENSG00000198815.9	3763.55	0.14486	0.0382983	3.2081e-05	0.00155816	ENSG00000198815	FOXJ3
ENSG00000054356.14	4572.37	0.144394	0.0557922	0.00139183	0.0259278	ENSG00000054356	PTPRN
ENSG00000134419.15	2614.53	0.143876	0.0510249	0.000938334	0.0187192	ENSG00000134419	RPS15A
ENSG00000117298.16	3936.98	0.143566	0.0517168	0.000866592	0.017572	ENSG00000117298	ECE1
ENSG00000106211.10	6157.68	0.143501	0.0507854	0.000929348	0.0185593	ENSG00000106211	HSPB1
ENSG00000080824.19	62772.3	0.143302	0.0441925	0.0003056	0.00759791	ENSG00000080824	HSP90AA1
ENSG00000143379.13	3482.56	0.142854	0.0434782	0.000196018	0.00552302	ENSG00000143379	SETDB1
ENSG00000164715.6	5067.87	0.142607	0.0390189	5.33394e-05	0.00218048	ENSG00000164715	LMTK2
ENSG00000204256.14	9228.98	0.142512	0.0306299	7.65698e-07	7.89701e-05	ENSG00000204256	BRD2
ENSG00000183688.4	2142.5	0.141457	0.0480615	0.000611676	0.0131571	ENSG00000183688	RFLNB
ENSG00000105723.13	3975.94	0.141206	0.0505382	0.000974441	0.0192588	ENSG00000105723	GSK3A
ENSG00000115806.13	4534.39	0.141052	0.0514689	0.00127587	0.0241797	ENSG00000115806	GORASP2
ENSG00000136854.25	7685.25	0.140899	0.0396146	8.44434e-05	0.00307427	ENSG00000136854	STXBP1
ENSG00000103855.18	6639.55	0.140504	0.0444626	0.000256125	0.00663065	ENSG00000103855	CD276
ENSG00000113649.14	6577.81	0.139505	0.0377091	1.88418e-05	0.00101972	ENSG00000113649	TCERG1
ENSG00000120875.9	5027.21	0.139119	0.048919	0.000901085	0.0181178	ENSG00000120875	DUSP4
ENSG00000204569.10	4948.75	0.13879	0.0378579	5.23119e-05	0.00214076	ENSG00000204569	PPP1R10
ENSG00000176444.19	3297.86	0.138678	0.0501235	0.00117888	0.0227196	ENSG00000176444	CLK2
ENSG00000163374.20	3120.64	0.136972	0.0540957	0.00240635	0.0409219	ENSG00000163374	YY1AP1
ENSG00000100604.13	25605.2	0.136936	0.0477109	0.000900559	0.0181168	ENSG00000100604	CHGA
ENSG00000181827.16	4701.67	0.136757	0.0424805	0.000287338	0.00723159	ENSG00000181827	RFX7
ENSG00000140750.17	3687.81	0.136621	0.0474541	0.000792998	0.0162942	ENSG00000140750	ARHGAP17
ENSG00000074054.21	6742.34	0.136042	0.0463793	0.000487871	0.0108658	ENSG00000074054	CLASP1
ENSG00000180357.10	7167.15	0.135643	0.0360372	3.62218e-05	0.00166581	ENSG00000180357	ZNF609
ENSG00000031081.11	3247.37	0.135214	0.0538375	0.00258488	0.0435706	ENSG00000031081	ARHGAP31
ENSG00000134313.17	7519.26	0.135031	0.0395603	0.000166322	0.00500313	ENSG00000134313	KIDINS220
ENSG00000108946.17	6900.45	0.134607	0.0392377	0.000138269	0.00430142	ENSG00000108946	PRKAR1A
ENSG00000128595.17	8495.28	0.134138	0.0414568	0.000250027	0.00649761	ENSG00000128595	CALU
ENSG00000100941.9	4286.93	0.13391	0.0450354	0.000652508	0.0138026	ENSG00000100941	PNN
ENSG00000108107.15	26403.1	0.133829	0.0479039	0.00137058	0.0256568	ENSG00000108107	RPL28
ENSG00000153317.15	8381.07	0.133473	0.0400989	0.00021349	0.00572152	ENSG00000153317	ASAP1
ENSG00000085719.13	2648.49	0.133208	0.0482577	0.00113418	0.0220289	ENSG00000085719	CPNE3
ENSG00000010244.19	6255.76	0.132363	0.0379047	0.000123516	0.00405607	ENSG00000010244	ZNF207
ENSG00000096060.15	1982.47	0.132173	0.0510897	0.00188205	0.0334632	ENSG00000096060	FKBP5
ENSG00000186566.13	4141.15	0.131762	0.0462068	0.00100908	0.0198307	ENSG00000186566	GPATCH8
ENSG00000107331.18	6079.65	0.131677	0.0391729	0.00018114	0.00530999	ENSG00000107331	ABCA2
ENSG00000113194.13	3794.55	0.130241	0.0465736	0.00121655	0.0232978	ENSG00000113194	FAF2
ENSG00000010322.16	3836.23	0.129574	0.0528339	0.00264422	0.0444339	ENSG00000010322	NISCH
ENSG00000156860.16	4417.14	0.129491	0.0411515	0.000392593	0.00932452	ENSG00000156860	FBRS
ENSG00000127511.10	2804.27	0.128138	0.0489431	0.00198503	0.0349693	ENSG00000127511	SIN3B
ENSG00000182534.14	6217.08	0.127904	0.0484036	0.00211551	0.0368437	ENSG00000182534	MXRA7
ENSG00000099995.19	10521.4	0.126902	0.0393772	0.000333561	0.00816051	ENSG00000099995	SF3A1
ENSG00000156650.14	3523.23	0.126385	0.0440075	0.00121334	0.0232478	ENSG00000156650	KAT6B
ENSG00000144895.12	4150.57	0.125754	0.0448814	0.0011325	0.0220076	ENSG00000144895	EIF2A
ENSG00000165458.15	5505.47	0.125423	0.0461216	0.00178055	0.0319556	ENSG00000165458	INPPL1
ENSG00000196782.13	5806.46	0.124348	0.0361191	0.000158378	0.00481719	ENSG00000196782	MAML3
ENSG00000128564.8	32903.8	0.124216	0.0472749	0.0023088	0.0395441	ENSG00000128564	VGF
ENSG00000168385.18	10796.2	0.124085	0.0433217	0.00128929	0.0243736	ENSG00000168385	SEPTIN2
ENSG00000162374.18	18855.1	0.122931	0.0464698	0.00209295	0.0365008	ENSG00000162374	ELAVL4
ENSG00000198315.11	2946.12	0.122488	0.0434635	0.00115718	0.0224001	ENSG00000198315	ZKSCAN8
ENSG00000196208.14	7140.51	0.121789	0.044923	0.0017081	0.0308724	ENSG00000196208	GREB1
ENSG00000131558.15	7341.73	0.121677	0.0343272	0.000138472	0.00430409	ENSG00000131558	EXOC4
ENSG00000106397.12	4656.12	0.121629	0.0449256	0.00184851	0.0329127	ENSG00000106397	PLOD3
ENSG00000149294.18	16138.8	0.121594	0.0359655	0.000226054	0.00597613	ENSG00000149294	NCAM1
ENSG00000163531.17	1953.22	0.121425	0.045701	0.00207027	0.0362355	ENSG00000163531	NFASC
ENSG00000174437.18	12346	0.121359	0.0276232	4.19468e-06	0.000308063	ENSG00000174437	ATP2A2
ENSG00000203879.12	17613.3	0.1203	0.0276133	3.74931e-06	0.000280195	ENSG00000203879	GDI1
ENSG00000108175.19	22621.3	0.119644	0.0426912	0.0014194	0.0263516	ENSG00000108175	ZMIZ1
ENSG00000130396.22	4962.07	0.118275	0.0404704	0.000820701	0.016748	ENSG00000130396	AFDN
ENSG00000116675.16	3955.92	0.118125	0.0372019	0.00051229	0.011324	ENSG00000116675	DNAJC6
ENSG00000213079.10	3622.86	0.11808	0.0416661	0.00125751	0.0239221	ENSG00000213079	SCAF8
ENSG00000106261.17	10964.3	0.118006	0.0289447	1.50257e-05	0.000852157	ENSG00000106261	ZKSCAN1
ENSG00000092201.10	17562.7	0.117673	0.0398161	0.000894387	0.018021	ENSG00000092201	SUPT16H
ENSG00000198646.14	7906.11	0.116654	0.0399897	0.00103437	0.0202757	ENSG00000198646	NCOA6
ENSG00000077279.21	7700.8	0.11624	0.0433463	0.00207144	0.0362355	ENSG00000077279	DCX
ENSG00000004487.18	13497.9	0.115721	0.0405218	0.00124508	0.0237374	ENSG00000004487	KDM1A
ENSG00000171824.14	2998.04	0.115466	0.0450863	0.00260112	0.043825	ENSG00000171824	EXOSC10
ENSG00000140575.13	4172.49	0.115104	0.0385639	0.000838189	0.0170594	ENSG00000140575	IQGAP1
ENSG00000204304.12	2895.13	0.115098	0.0458456	0.00278914	0.0464004	ENSG00000204304	PBX2
ENSG00000140391.15	7400.59	0.114339	0.0359376	0.000450201	0.0101629	ENSG00000140391	TSPAN3
ENSG00000170275.15	4102.79	0.113281	0.0428541	0.00222897	0.0385392	ENSG00000170275	CRTAP
ENSG00000204442.4	3343.78	0.112491	0.0415249	0.00199561	0.0351395	ENSG00000204442	NALF1
ENSG00000153815.18	5820.42	0.111935	0.0426183	0.00265583	0.0445621	ENSG00000153815	CMIP
ENSG00000153944.12	11552.7	0.110456	0.039316	0.00125475	0.0238859	ENSG00000153944	MSI2
ENSG00000139613.12	9444.53	0.109839	0.0337298	0.000338314	0.00825569	ENSG00000139613	SMARCC2
ENSG00000168280.18	13365.7	0.109568	0.0341655	0.000342595	0.00833019	ENSG00000168280	KIF5C
ENSG00000162734.13	11069.6	0.109281	0.0339858	0.000398347	0.00942607	ENSG00000162734	PEA15
ENSG00000160691.19	7452.19	0.108167	0.0394668	0.00202418	0.0355444	ENSG00000160691	SHC1
ENSG00000136238.20	14778.6	0.107831	0.0270928	2.22967e-05	0.00118163	ENSG00000136238	RAC1
ENSG00000174705.13	7212.08	0.107779	0.0399988	0.00223851	0.0386692	ENSG00000174705	SH3PXD2B
ENSG00000168175.16	6534.82	0.106499	0.0340517	0.000672978	0.0141416	ENSG00000168175	MAPK1IP1L
ENSG00000132466.20	8509.95	0.106483	0.0351065	0.000970385	0.0192084	ENSG00000132466	ANKRD17
ENSG00000125834.13	2897.28	0.105589	0.0398396	0.00290137	0.0479547	ENSG00000125834	STK35
ENSG00000179364.15	4573.04	0.105181	0.0400733	0.00288316	0.0476743	ENSG00000179364	PACS2
ENSG00000124177.16	4414.09	0.102126	0.0363986	0.00159098	0.0290715	ENSG00000124177	CHD6
ENSG00000130741.11	7862.05	0.100961	0.0298673	0.000289993	0.00728563	ENSG00000130741	EIF2S3
ENSG00000124214.21	7978.78	0.100215	0.0369104	0.00236225	0.0402973	ENSG00000124214	STAU1
ENSG00000011304.22	21332.6	-0.100023	0.0344845	0.00137433	0.0256626	ENSG00000011304	PTBP1
ENSG00000105968.19	11088.2	-0.101014	0.0331372	0.000822926	0.0167845	ENSG00000105968	H2AZ2
ENSG00000073111.14	8287.41	-0.101016	0.0363099	0.0018647	0.0331856	ENSG00000073111	MCM2
ENSG00000173786.17	3955.4	-0.102004	0.0375296	0.00241527	0.041037	ENSG00000173786	CNP
ENSG00000146731.11	14230.9	-0.102356	0.0350785	0.00130662	0.0246768	ENSG00000146731	CCT6A
ENSG00000138080.14	7518.54	-0.10247	0.0321302	0.000440727	0.0101132	ENSG00000138080	EMILIN1
ENSG00000109265.15	12317.7	-0.102667	0.0317315	0.000429664	0.0100368	ENSG00000109265	CRACD
ENSG00000114115.10	7448.42	-0.102723	0.0355294	0.00158023	0.0288889	ENSG00000114115	RBP1
ENSG00000031823.14	3499.83	-0.103051	0.0402838	0.00266584	0.0446672	ENSG00000031823	RANBP3
ENSG00000109685.19	15757.2	-0.103226	0.0304405	0.000255981	0.00663065	ENSG00000109685	NSD2
ENSG00000117114.21	17182.2	-0.103792	0.0352541	0.00131566	0.0248352	ENSG00000117114	ADGRL2
ENSG00000141367.13	22266.5	-0.103927	0.0264568	5.01029e-05	0.00212067	ENSG00000141367	CLTC
ENSG00000129657.16	6612.74	-0.104106	0.0328723	0.000626486	0.0134217	ENSG00000129657	SEC14L1
ENSG00000189339.12	5530.79	-0.104164	0.0376108	0.0022001	0.038152	ENSG00000189339	SLC35E2B
ENSG00000114353.17	5107.11	-0.104814	0.0393474	0.0029285	0.0483405	ENSG00000114353	GNAI2
ENSG00000170027.7	24991	-0.105155	0.0284167	0.000108482	0.00371938	ENSG00000170027	YWHAG
ENSG00000197157.11	12411.5	-0.106975	0.0372082	0.00114515	0.0222082	ENSG00000197157	SND1
ENSG00000077380.16	4386.32	-0.107183	0.0369445	0.00134317	0.0252927	ENSG00000077380	DYNC1I2
ENSG00000125970.12	7953.66	-0.108755	0.0401029	0.00236384	0.0403059	ENSG00000125970	RALY
ENSG00000132646.11	7466.58	-0.108867	0.0353345	0.000793353	0.0162942	ENSG00000132646	PCNA
ENSG00000117450.15	4083.24	-0.1094	0.0402335	0.00229011	0.0393039	ENSG00000117450	PRDX1
ENSG00000160075.12	4105.63	-0.109949	0.0415272	0.0027245	0.0454633	ENSG00000160075	SSU72
ENSG00000145907.16	6677.38	-0.110012	0.0412385	0.00230084	0.0394289	ENSG00000145907	G3BP1
ENSG00000165629.20	3484.05	-0.110142	0.0420239	0.00298158	0.0490474	ENSG00000165629	ATP5F1C
ENSG00000131473.17	17995.4	-0.110422	0.0290934	7.0943e-05	0.00267701	ENSG00000131473	ACLY
ENSG00000160877.7	5431.33	-0.110962	0.037085	0.000950411	0.0189207	ENSG00000160877	NACC1
ENSG00000161800.13	4155.55	-0.111715	0.0420544	0.00302522	0.0496799	ENSG00000161800	RACGAP1
ENSG00000139146.14	5125.55	-0.111811	0.0415491	0.00223356	0.038601	ENSG00000139146	SINHCAF
ENSG00000108829.10	9211.67	-0.112059	0.0367437	0.000729563	0.0151549	ENSG00000108829	LRRC59
ENSG00000113196.3	7058.65	-0.112323	0.0395275	0.00164456	0.0299361	ENSG00000113196	HAND1
ENSG00000100297.16	7388.51	-0.113658	0.0403133	0.00149039	0.0275094	ENSG00000100297	MCM5
ENSG00000163468.15	15613.5	-0.114465	0.0265975	5.50034e-06	0.000380578	ENSG00000163468	CCT3
ENSG00000105568.19	10250.2	-0.114795	0.0433428	0.00248159	0.0420518	ENSG00000105568	PPP2R1A
ENSG00000218336.9	8440.26	-0.11502	0.0415145	0.0018176	0.0324585	ENSG00000218336	TENM3
ENSG00000134001.15	4360.9	-0.115432	0.0435397	0.00243774	0.0413454	ENSG00000134001	EIF2S1
ENSG00000196305.19	8227.73	-0.116445	0.0272768	7.4866e-06	0.000489675	ENSG00000196305	IARS1
ENSG00000087053.20	3556	-0.116959	0.0429135	0.00171214	0.0309163	ENSG00000087053	MTMR2
ENSG00000100664.11	7536.04	-0.117153	0.0335112	0.000151984	0.00464115	ENSG00000100664	EIF5
ENSG00000130764.10	3110.4	-0.117544	0.0424516	0.00237368	0.0403842	ENSG00000130764	LRRC47
ENSG00000224470.9	2413.6	-0.118341	0.0462013	0.00264977	0.0445076	ENSG00000224470	ATXN1L
ENSG00000130204.13	4693.84	-0.11848	0.0437493	0.00226663	0.0390139	ENSG00000130204	TOMM40
ENSG00000108561.8	7095.89	-0.118919	0.0348155	0.000211265	0.00567905	ENSG00000108561	C1QBP
ENSG00000121892.15	7420.19	-0.119071	0.0337995	0.000130246	0.00418794	ENSG00000121892	PDS5A
ENSG00000106683.15	3904.66	-0.119301	0.0452703	0.00247479	0.0419552	ENSG00000106683	LIMK1
ENSG00000144231.11	3685.49	-0.119531	0.0388837	0.000611727	0.0131571	ENSG00000144231	POLR2D
ENSG00000132361.18	5274.35	-0.119615	0.0376161	0.000301645	0.00750933	ENSG00000132361	CLUH
ENSG00000071462.13	2766.78	-0.11996	0.0457184	0.00242203	0.0411336	ENSG00000071462	BUD23
ENSG00000100632.11	3639.06	-0.120071	0.0400607	0.000792032	0.0162933	ENSG00000100632	ERH
ENSG00000170348.9	4813.46	-0.121004	0.038677	0.000527664	0.0115968	ENSG00000170348	TMED10
ENSG00000182013.18	2963.22	-0.121041	0.0395342	0.000653662	0.0138107	ENSG00000182013	PNMA8A
ENSG00000136279.21	5926.45	-0.121083	0.0355555	0.00019123	0.00541202	ENSG00000136279	DBNL
ENSG00000092929.13	3740.83	-0.122556	0.0486026	0.00294785	0.0485761	ENSG00000092929	UNC13D
ENSG00000075624.17	177042	-0.12296	0.0229056	2.47368e-08	4.75225e-06	ENSG00000075624	ACTB
ENSG00000097021.21	6764.99	-0.123093	0.0375952	0.000322096	0.00793074	ENSG00000097021	ACOT7
ENSG00000130881.14	2959.63	-0.123149	0.048874	0.00303293	0.0497424	ENSG00000130881	LRP3
ENSG00000133318.14	8800.07	-0.12351	0.0408617	0.000720701	0.0150034	ENSG00000133318	RTN3
ENSG00000013810.21	7455.86	-0.123816	0.0357569	0.000146794	0.00450423	ENSG00000013810	TACC3
ENSG00000099284.15	6005.21	-0.124018	0.0361413	0.000163282	0.00493105	ENSG00000099284	MACROH2A2
ENSG00000089220.5	7613.42	-0.124146	0.0303021	6.64597e-06	0.000443795	ENSG00000089220	PEBP1
ENSG00000142230.13	7466.33	-0.12434	0.0368239	0.000205066	0.0055764	ENSG00000142230	SAE1
ENSG00000169398.20	5331.73	-0.124495	0.0352033	8.19124e-05	0.00301947	ENSG00000169398	PTK2
ENSG00000170445.16	3289.32	-0.124757	0.0464326	0.00178712	0.0320433	ENSG00000170445	HARS1
ENSG00000197217.13	2872	-0.125364	0.0472849	0.00233837	0.0399256	ENSG00000197217	ENTPD4
ENSG00000146918.20	5184.47	-0.125378	0.0377227	0.000256944	0.00663839	ENSG00000146918	NCAPG2
ENSG00000153048.11	2758.04	-0.125573	0.047152	0.00202053	0.0354965	ENSG00000153048	CARHSP1
ENSG00000197006.15	4911.18	-0.125635	0.0422185	0.000729353	0.0151549	ENSG00000197006	METTL9
ENSG00000184117.12	5118.03	-0.12588	0.047041	0.00291915	0.0482277	ENSG00000184117	NIPSNAP1
ENSG00000156802.13	4199.06	-0.126217	0.0424184	0.000810147	0.0165768	ENSG00000156802	ATAD2
ENSG00000108883.13	6693.81	-0.126358	0.0423428	0.000784292	0.0161601	ENSG00000108883	EFTUD2
ENSG00000166226.13	10378	-0.126371	0.0367534	0.000130857	0.00418794	ENSG00000166226	CCT2
ENSG00000010165.20	3346.02	-0.126473	0.0417431	0.000600238	0.012961	ENSG00000010165	METTL13
ENSG00000146670.10	4794.35	-0.126496	0.0445739	0.000736047	0.0152564	ENSG00000146670	CDCA5
ENSG00000151276.24	5152.95	-0.126593	0.0444013	0.00118654	0.0228198	ENSG00000151276	MAGI1
ENSG00000177963.15	4522.04	-0.126769	0.0408256	0.000407458	0.00958239	ENSG00000177963	RIC8A
ENSG00000109756.10	2659.51	-0.126909	0.0398296	0.000451045	0.0101759	ENSG00000109756	RAPGEF2
ENSG00000106636.9	6492.02	-0.12703	0.0354759	9.04854e-05	0.00325705	ENSG00000106636	YKT6
ENSG00000173812.11	13933.3	-0.127167	0.0478085	0.00189009	0.0335594	ENSG00000173812	EIF1
ENSG00000118680.14	3072.2	-0.127338	0.0468007	0.00211476	0.0368437	ENSG00000118680	MYL12B
ENSG00000204356.14	4202.3	-0.127614	0.0435785	0.000960312	0.0190614	ENSG00000204356	NELFE
ENSG00000169718.18	4675.01	-0.128333	0.0447325	0.00104327	0.0204293	ENSG00000169718	DUS1L
ENSG00000186716.21	4768.51	-0.128408	0.0393135	0.000296109	0.00740383	ENSG00000186716	BCR
ENSG00000188352.13	1747.94	-0.128428	0.051912	0.00298817	0.0491346	ENSG00000188352	FOCAD
ENSG00000179041.4	1560.97	-0.128555	0.0505636	0.00256543	0.0432618	ENSG00000179041	RRS1
ENSG00000152234.16	12262.4	-0.12896	0.036492	0.000204279	0.0055764	ENSG00000152234	ATP5F1A
ENSG00000011485.15	4963.29	-0.129185	0.041022	0.000393005	0.00932849	ENSG00000011485	PPP5C
ENSG00000100241.22	11556.7	-0.129631	0.0327976	7.99692e-06	0.000510828	ENSG00000100241	SBF1
ENSG00000090273.14	7654.9	-0.129765	0.0405818	0.000209131	0.00562888	ENSG00000090273	NUDC
ENSG00000176087.16	3989.97	-0.129991	0.0413697	0.000409923	0.00962264	ENSG00000176087	SLC35A4
ENSG00000180900.20	6911.58	-0.131171	0.0367686	8.96604e-05	0.00323344	ENSG00000180900	SCRIB
ENSG00000145604.17	3609.75	-0.131698	0.0491789	0.00172651	0.0311463	ENSG00000145604	SKP2
ENSG00000196419.13	7110.36	-0.131879	0.0343907	3.87036e-05	0.00173816	ENSG00000196419	XRCC6
ENSG00000198055.11	3335.55	-0.132008	0.0417678	0.000391593	0.00930653	ENSG00000198055	GRK6
ENSG00000182481.10	15060.2	-0.132266	0.0369582	0.000132135	0.00418794	ENSG00000182481	KPNA2
ENSG00000090316.16	2718.17	-0.13229	0.043806	0.000741316	0.0153407	ENSG00000090316	MAEA
ENSG00000122705.18	5048.83	-0.132337	0.0439251	0.000524383	0.0115446	ENSG00000122705	CLTA
ENSG00000149179.14	2036.36	-0.132636	0.0525411	0.00236574	0.0403059	ENSG00000149179	CSTPP1
ENSG00000049541.11	3862.39	-0.132644	0.0474962	0.00124336	0.0237279	ENSG00000049541	RFC2
ENSG00000117592.9	5424.5	-0.132896	0.0532838	0.00250126	0.0423477	ENSG00000117592	PRDX6
ENSG00000010292.13	10563.7	-0.133267	0.0385692	0.000114741	0.00382768	ENSG00000010292	NCAPD2
ENSG00000173898.15	9351.92	-0.133353	0.0383898	0.000133387	0.00419718	ENSG00000173898	SPTBN2
ENSG00000006125.18	13514.2	-0.133354	0.0311104	4.57718e-06	0.000328997	ENSG00000006125	AP2B1
ENSG00000165055.16	2656.22	-0.133376	0.0448672	0.000658819	0.0138813	ENSG00000165055	METTL2B
ENSG00000197457.10	9358.92	-0.133443	0.0350701	5.16976e-05	0.0021325	ENSG00000197457	STMN3
ENSG00000095002.15	5061.82	-0.133688	0.0422658	0.0003735	0.00893201	ENSG00000095002	MSH2
ENSG00000264364.3	6685.61	-0.133892	0.0435301	0.000594016	0.0128411	ENSG00000264364	DYNLL2
ENSG00000131374.15	5601.96	-0.133994	0.0472926	0.000903279	0.0181524	ENSG00000131374	TBC1D5
ENSG00000187605.16	4780.25	-0.134036	0.0392297	0.000164065	0.00495081	ENSG00000187605	TET3
ENSG00000116288.13	4623.87	-0.134093	0.0454045	0.000712576	0.0148504	ENSG00000116288	PARK7
ENSG00000182446.15	6898.84	-0.13452	0.0324405	8.93132e-06	0.000557486	ENSG00000182446	NPLOC4
ENSG00000160209.19	2816.72	-0.134635	0.0423217	0.000430737	0.0100496	ENSG00000160209	PDXK
ENSG00000023902.14	3725.29	-0.135077	0.0395909	0.000139693	0.00433503	ENSG00000023902	PLEKHO1
ENSG00000153147.6	9172.16	-0.135151	0.0391172	0.000146755	0.00450423	ENSG00000153147	SMARCA5
ENSG00000089154.11	12277.9	-0.13547	0.0354826	3.26275e-05	0.00157431	ENSG00000089154	GCN1
ENSG00000132963.9	1836.61	-0.135649	0.0491683	0.000970992	0.0192105	ENSG00000132963	POMP
ENSG00000270885.2	2336.32	-0.135971	0.0524938	0.00150473	0.0277419	ENSG00000270885	RASL10B
ENSG00000160716.6	5411.19	-0.136277	0.0421917	0.000252865	0.00655959	ENSG00000160716	CHRNB2
ENSG00000065268.11	2782.06	-0.136874	0.0455234	0.000573129	0.0124529	ENSG00000065268	WDR18
ENSG00000168758.11	2422.24	-0.136949	0.0492446	0.00117262	0.0226261	ENSG00000168758	SEMA4C
ENSG00000198830.12	17383.5	-0.137292	0.038247	7.68089e-05	0.00286446	ENSG00000198830	HMGN2
ENSG00000223496.3	3049.89	-0.137535	0.0478987	0.000940674	0.0187561	ENSG00000223496	EXOSC6
ENSG00000126267.11	3329.28	-0.137581	0.0520614	0.00171544	0.0309613	ENSG00000126267	COX6B1
ENSG00000143314.12	3182.29	-0.137694	0.0473065	0.000909291	0.0182349	ENSG00000143314	MRPL24
ENSG00000158864.13	5718.52	-0.138169	0.0402342	0.000141315	0.00437466	ENSG00000158864	NDUFS2
ENSG00000132128.18	3568.68	-0.138194	0.0483108	0.000780881	0.0160985	ENSG00000132128	LRRC41
ENSG00000071994.11	2731.69	-0.138215	0.0512049	0.0013542	0.0254208	ENSG00000071994	PDCD2
ENSG00000170522.10	2587.71	-0.138632	0.0507215	0.00125819	0.0239221	ENSG00000170522	ELOVL6
ENSG00000165637.14	4059.5	-0.139111	0.0510655	0.00175348	0.0315437	ENSG00000165637	VDAC2
ENSG00000139372.15	2338.16	-0.139116	0.053853	0.00169746	0.0307238	ENSG00000139372	TDG
ENSG00000117408.11	2016.02	-0.139303	0.0539845	0.00192475	0.0340484	ENSG00000117408	IPO13
ENSG00000143418.20	4278.99	-0.139334	0.04713	0.000710075	0.0148144	ENSG00000143418	CERS2
ENSG00000099889.14	2739.15	-0.139431	0.0556909	0.00254015	0.0429111	ENSG00000099889	ARVCF
ENSG00000162521.19	9635.19	-0.139897	0.0344219	1.65246e-05	0.00091238	ENSG00000162521	RBBP4
ENSG00000071655.18	5148.42	-0.139933	0.0353007	2.2913e-05	0.00120428	ENSG00000071655	MBD3
ENSG00000167747.17	2373.23	-0.140302	0.0516768	0.00142221	0.026387	ENSG00000167747	C19orf48P
ENSG00000132153.15	6548.52	-0.14033	0.0310689	1.45576e-06	0.000133577	ENSG00000132153	DHX30
ENSG00000174748.22	25314.7	-0.140773	0.0456238	0.000444637	0.0101132	ENSG00000174748	RPL15
ENSG00000086504.18	2618.42	-0.140882	0.0459392	0.000453146	0.0102173	ENSG00000086504	MRPL28
ENSG00000167671.12	3343.28	-0.140947	0.0521794	0.00137558	0.0256626	ENSG00000167671	UBXN6
ENSG00000128607.14	2132.36	-0.141175	0.0532549	0.00179798	0.0322078	ENSG00000128607	KLHDC10
ENSG00000227345.9	1966.94	-0.141428	0.0579614	0.00277992	0.0462672	ENSG00000227345	PARG
ENSG00000099795.7	2516.3	-0.141637	0.0541457	0.00177292	0.0318485	ENSG00000099795	NDUFB7
ENSG00000087088.21	2414.32	-0.141893	0.058448	0.0030326	0.0497424	ENSG00000087088	BAX
ENSG00000165801.10	3527.41	-0.142132	0.0417974	0.000147189	0.00451274	ENSG00000165801	ARHGEF40
ENSG00000179632.10	3717.6	-0.142476	0.0489631	0.000750528	0.0155062	ENSG00000179632	MAF1
ENSG00000146263.12	1695.02	-0.142762	0.062236	0.00270054	0.0451028	ENSG00000146263	MMS22L
ENSG00000159377.11	8683.68	-0.142812	0.0386343	3.68853e-05	0.00168821	ENSG00000159377	PSMB4
ENSG00000131238.18	3126.87	-0.143013	0.0442403	0.000297559	0.0074221	ENSG00000131238	PPT1
ENSG00000174574.16	3025.7	-0.14315	0.0558357	0.0019107	0.0338468	ENSG00000174574	AKIRIN1
ENSG00000179091.5	3169.82	-0.143384	0.0493653	0.000728317	0.0151454	ENSG00000179091	CYC1
ENSG00000084090.14	5793.55	-0.143415	0.0440295	0.000202422	0.0055764	ENSG00000084090	STARD7
ENSG00000099821.14	2672.48	-0.143442	0.0579274	0.00232939	0.0398076	ENSG00000099821	POLRMT
ENSG00000110955.9	17884.4	-0.143716	0.0313493	1.1436e-06	0.000109024	ENSG00000110955	ATP5F1B
ENSG00000185787.15	9853.37	-0.144325	0.0321896	1.56751e-06	0.000141457	ENSG00000185787	MORF4L1
ENSG00000103485.19	3113.57	-0.144332	0.0541194	0.00150433	0.0277419	ENSG00000103485	QPRT
ENSG00000179950.15	5350.47	-0.144548	0.0395206	6.88746e-05	0.00262485	ENSG00000179950	PUF60
ENSG00000118046.17	2171.04	-0.144551	0.0520803	0.00108239	0.0211304	ENSG00000118046	STK11
ENSG00000125166.13	5576.29	-0.144655	0.0379061	4.13856e-05	0.00181807	ENSG00000125166	GOT2
ENSG00000145685.14	2877.96	-0.145166	0.0545872	0.00156828	0.0286979	ENSG00000145685	LHFPL2
ENSG00000110321.19	40794.1	-0.145398	0.0256066	8.29925e-10	3.20762e-07	ENSG00000110321	EIF4G2
ENSG00000172725.14	2653.04	-0.146148	0.0457711	0.000280962	0.0071007	ENSG00000172725	CORO1B
ENSG00000161011.20	2165.81	-0.146253	0.0493477	0.000693363	0.0145212	ENSG00000161011	SQSTM1
ENSG00000171865.10	4643.8	-0.146498	0.0351403	8.69938e-06	0.000545679	ENSG00000171865	RNASEH1
ENSG00000163832.16	1404.24	-0.146545	0.0604664	0.00242895	0.0412146	ENSG00000163832	ELP6
ENSG00000102178.13	1910.56	-0.147033	0.0542777	0.00116563	0.0225142	ENSG00000102178	UBL4A
ENSG00000134690.11	2602.84	-0.147037	0.0505096	0.00063324	0.013535	ENSG00000134690	CDCA8
ENSG00000169567.13	5190.98	-0.14803	0.0449356	0.000194198	0.00547979	ENSG00000169567	HINT1
ENSG00000137168.8	1640.38	-0.148531	0.0561333	0.00142269	0.026387	ENSG00000137168	PPIL1
ENSG00000102098.19	1391.49	-0.148797	0.0641293	0.00277562	0.0462156	ENSG00000102098	SCML2
ENSG00000156256.15	1391.94	-0.148901	0.0567985	0.00154618	0.0283205	ENSG00000156256	USP16
ENSG00000165283.16	4330.1	-0.148981	0.0410001	6.04575e-05	0.00238729	ENSG00000165283	STOML2
ENSG00000171222.11	2018.3	-0.149	0.0542016	0.00115797	0.0224001	ENSG00000171222	SCAND1
ENSG00000119326.15	1414.13	-0.149298	0.0578598	0.00170257	0.0307871	ENSG00000119326	CTNNAL1
ENSG00000171566.12	1772.54	-0.149333	0.0538211	0.000993174	0.0195886	ENSG00000171566	PLRG1
ENSG00000159199.14	1416.85	-0.149621	0.0593592	0.00200852	0.0353017	ENSG00000159199	ATP5MC1
ENSG00000130638.18	4407.91	-0.149647	0.0397872	3.64886e-05	0.00167607	ENSG00000130638	ATXN10
ENSG00000205903.7	5754.36	-0.149712	0.0367342	9.40646e-06	0.000580515	ENSG00000205903	ZNF316
ENSG00000170852.12	2604.76	-0.149809	0.0520102	0.0007108	0.0148214	ENSG00000170852	KBTBD2
ENSG00000198890.9	2371.85	-0.150285	0.0537591	0.000910473	0.018249	ENSG00000198890	PRMT6
ENSG00000022840.17	4100.42	-0.150314	0.0465494	0.00025879	0.00668157	ENSG00000022840	RNF10
ENSG00000099956.20	6832.4	-0.150647	0.0449692	0.000165344	0.00498154	ENSG00000099956	SMARCB1
ENSG00000085721.13	2589.38	-0.150889	0.0513294	0.000638116	0.0136067	ENSG00000085721	RRN3
ENSG00000088256.9	3194.28	-0.150919	0.0452654	0.000166142	0.00500165	ENSG00000088256	GNA11
ENSG00000131165.16	4845.17	-0.151759	0.0380955	1.85093e-05	0.00100743	ENSG00000131165	CHMP1A
ENSG00000105671.12	3247.04	-0.151932	0.0520914	0.000650147	0.0137744	ENSG00000105671	DDX49
ENSG00000157851.17	24652.9	-0.152086	0.0402478	4.1317e-05	0.00181714	ENSG00000157851	DPYSL5
ENSG00000072506.14	3294.11	-0.152883	0.0464227	0.000180515	0.00530087	ENSG00000072506	HSD17B10
ENSG00000089050.16	1595.59	-0.152938	0.0565248	0.00118976	0.0228532	ENSG00000089050	RBBP9
ENSG00000168496.4	6337.6	-0.153282	0.0385176	1.38678e-05	0.000803972	ENSG00000168496	FEN1
ENSG00000167193.8	4692.35	-0.153406	0.0456368	0.000115643	0.00385104	ENSG00000167193	CRK
ENSG00000169057.25	3612.05	-0.153626	0.047263	0.000218546	0.00582328	ENSG00000169057	MECP2
ENSG00000120889.13	2140.78	-0.15383	0.0517354	0.000523726	0.0115367	ENSG00000120889	TNFRSF10B
ENSG00000174744.14	1805.88	-0.154242	0.0507958	0.000339758	0.00827509	ENSG00000174744	BRMS1
ENSG00000079313.15	2403.78	-0.154436	0.062325	0.00248841	0.0421488	ENSG00000079313	REXO1
ENSG00000179409.11	1902.61	-0.154661	0.0596139	0.00222085	0.038416	ENSG00000179409	GEMIN4
ENSG00000116688.18	4763.49	-0.154891	0.0381227	1.4351e-05	0.000822024	ENSG00000116688	MFN2
ENSG00000127564.17	2634.2	-0.155425	0.0485685	0.000249932	0.00649761	ENSG00000127564	PKMYT1
ENSG00000133606.11	3411.51	-0.155426	0.0399699	2.66919e-05	0.00134916	ENSG00000133606	MKRN1
ENSG00000117153.16	2219.25	-0.155451	0.0527642	0.000581112	0.0125978	ENSG00000117153	KLHL12
ENSG00000177830.18	2282.07	-0.155692	0.0477897	0.000198372	0.0055764	ENSG00000177830	CHID1
ENSG00000112473.19	3116.23	-0.155886	0.0491448	0.000294595	0.00738669	ENSG00000112473	SLC39A7
ENSG00000123159.16	1812.12	-0.156018	0.0589799	0.00140375	0.026099	ENSG00000123159	GIPC1
ENSG00000108179.14	3851.11	-0.156039	0.050837	0.000372965	0.00893039	ENSG00000108179	PPIF
ENSG00000108344.15	8104.91	-0.15633	0.0344555	1.73521e-06	0.000151932	ENSG00000108344	PSMD3
ENSG00000071539.14	3080.81	-0.156691	0.0515872	0.000407975	0.00958868	ENSG00000071539	TRIP13
ENSG00000185090.15	2489.8	-0.156708	0.0484958	0.000215506	0.00575429	ENSG00000185090	MANEAL
ENSG00000134057.15	3991.3	-0.157174	0.0522066	0.000456759	0.0102745	ENSG00000134057	CCNB1
ENSG00000196924.19	26106.8	-0.157207	0.0352513	1.30425e-06	0.000120834	ENSG00000196924	FLNA
ENSG00000184588.18	1734.97	-0.157256	0.0672099	0.00294479	0.0485465	ENSG00000184588	PDE4B
ENSG00000107643.17	2806.36	-0.157439	0.053501	0.000480877	0.010735	ENSG00000107643	MAPK8
ENSG00000161036.13	3444.51	-0.158503	0.0441454	6.05934e-05	0.00239019	ENSG00000161036	LRWD1
ENSG00000178999.13	2258.95	-0.158562	0.0593123	0.00122286	0.0233834	ENSG00000178999	AURKB
ENSG00000149187.19	7714.44	-0.159222	0.0381752	5.60848e-06	0.000385966	ENSG00000149187	CELF1
ENSG00000144554.13	3073.73	-0.15932	0.0408667	1.6894e-05	0.000931432	ENSG00000144554	FANCD2
ENSG00000105197.11	2549.01	-0.159524	0.0510897	0.000302741	0.00753172	ENSG00000105197	TIMM50
ENSG00000165916.9	4473.42	-0.159847	0.0405573	1.58341e-05	0.00088318	ENSG00000165916	PSMC3
ENSG00000141622.14	3431.83	-0.159925	0.0512468	0.000488735	0.0108787	ENSG00000141622	RNF165
ENSG00000185803.12	1540.73	-0.160108	0.0636669	0.00182484	0.0325519	ENSG00000185803	SLC52A2
ENSG00000111602.12	7925.64	-0.160115	0.0371789	4.17411e-06	0.000307142	ENSG00000111602	TIMELESS
ENSG00000143612.21	8675.91	-0.160225	0.03953	1.03999e-05	0.000625676	ENSG00000143612	C1orf43
ENSG00000112078.14	6200.51	-0.160266	0.0469694	9.26307e-05	0.00331866	ENSG00000112078	KCTD20
ENSG00000168393.13	1801.07	-0.160525	0.0572331	0.000830006	0.0169108	ENSG00000168393	DTYMK
ENSG00000105372.8	14968.5	-0.160625	0.0559371	0.000638675	0.0136067	ENSG00000105372	RPS19
ENSG00000185627.19	3351.55	-0.161067	0.0528926	0.000367064	0.00881668	ENSG00000185627	PSMD13
ENSG00000106605.11	1529.37	-0.161127	0.0660552	0.00230014	0.0394289	ENSG00000106605	BLVRA
ENSG00000181396.13	2010.12	-0.161357	0.0500344	0.000253407	0.00656918	ENSG00000181396	OGFOD3
ENSG00000063978.17	2401.31	-0.161728	0.0535507	0.000366926	0.00881668	ENSG00000063978	RNF4
ENSG00000008283.16	13960.1	-0.16181	0.0418003	3.34682e-05	0.00160809	ENSG00000008283	CYB561
ENSG00000177600.9	20440.9	-0.16219	0.0489857	0.000153695	0.00468233	ENSG00000177600	RPLP2
ENSG00000162434.14	4029.35	-0.162262	0.040369	1.43486e-05	0.000822024	ENSG00000162434	JAK1
ENSG00000136231.14	2726.52	-0.162266	0.0475651	0.00010432	0.00358958	ENSG00000136231	IGF2BP3
ENSG00000146223.16	7647.52	-0.162547	0.041341	1.51947e-05	0.000856249	ENSG00000146223	RPL7L1
ENSG00000127837.10	3668.45	-0.162645	0.0514617	0.00029483	0.00738773	ENSG00000127837	AAMP
ENSG00000100335.15	1921.14	-0.162738	0.0566848	0.00101356	0.0198983	ENSG00000100335	MIEF1
ENSG00000225663.8	6538.8	-0.162761	0.0395825	6.68002e-06	0.000445292	ENSG00000225663	MCRIP1
ENSG00000149923.14	5781.94	-0.163227	0.0482417	0.000130399	0.00418794	ENSG00000149923	PPP4C
ENSG00000125779.24	1219.87	-0.16359	0.0648944	0.00169661	0.0307238	ENSG00000125779	PANK2
ENSG00000167657.14	1357.53	-0.163984	0.0694434	0.00236592	0.0403059	ENSG00000167657	DAPK3
ENSG00000025770.19	2343.11	-0.164084	0.0614568	0.00110305	0.0215008	ENSG00000025770	NCAPH2
ENSG00000123136.15	4690.39	-0.164944	0.0416328	1.5324e-05	0.000862268	ENSG00000123136	DDX39A
ENSG00000124356.17	2848.48	-0.165024	0.0472938	9.15327e-05	0.00328856	ENSG00000124356	STAMBP
ENSG00000064419.14	6178.62	-0.16513	0.0428768	2.5123e-05	0.00129038	ENSG00000064419	TNPO3
ENSG00000221838.10	916.894	-0.165339	0.0717232	0.00282361	0.0468516	ENSG00000221838	AP4M1
ENSG00000169258.7	6942.45	-0.165462	0.0503975	0.000207299	0.00558585	ENSG00000169258	GPRIN1
ENSG00000172336.5	2060.03	-0.165624	0.0613499	0.000966516	0.0191616	ENSG00000172336	POP7
ENSG00000177189.14	1545.38	-0.165684	0.0605588	0.000876288	0.017731	ENSG00000177189	RPS6KA3
ENSG00000135862.6	4981.7	-0.165969	0.0403181	6.23898e-06	0.000423102	ENSG00000135862	LAMC1
ENSG00000119333.12	4465.93	-0.165971	0.0478994	9.28433e-05	0.00332316	ENSG00000119333	DYNC2I2
ENSG00000137075.18	1879.47	-0.165973	0.0656768	0.00173592	0.0313013	ENSG00000137075	RNF38
ENSG00000072958.9	4475.94	-0.166038	0.0502594	0.000140683	0.00435866	ENSG00000072958	AP1M1
ENSG00000160211.20	3546.27	-0.166106	0.0456738	4.84932e-05	0.00206166	ENSG00000160211	G6PD
ENSG00000086061.16	9841.64	-0.166156	0.0419974	1.8175e-05	0.000993471	ENSG00000086061	DNAJA1
ENSG00000277791.5	2329.5	-0.166822	0.0558099	0.000436309	0.0101132	ENSG00000277791	PSMB3
ENSG00000166847.10	5270.52	-0.16705	0.0340089	1.42661e-07	2.06767e-05	ENSG00000166847	DCTN5
ENSG00000215041.10	1885.68	-0.167228	0.0532396	0.000309938	0.00769077	ENSG00000215041	NEURL4
ENSG00000134318.16	3798.82	-0.167475	0.0450458	3.41122e-05	0.00160809	ENSG00000134318	ROCK2
ENSG00000022277.13	1658.69	-0.16754	0.066229	0.00168029	0.0305139	ENSG00000022277	RTF2
ENSG00000165672.7	2594.74	-0.16761	0.0532932	0.000420314	0.00984239	ENSG00000165672	PRDX3
ENSG00000125266.8	1545.06	-0.168816	0.072328	0.00250558	0.0424021	ENSG00000125266	EFNB2
ENSG00000137818.12	25004.4	-0.169461	0.0743074	0.00112577	0.021899	ENSG00000137818	RPLP1
ENSG00000143727.16	4061.96	-0.169776	0.0552938	0.000315953	0.00780459	ENSG00000143727	ACP1
ENSG00000001629.10	4030.6	-0.169784	0.0443959	2.59019e-05	0.00131444	ENSG00000001629	ANKIB1
ENSG00000128656.15	3497.88	-0.169851	0.0430519	1.32734e-05	0.000775391	ENSG00000128656	CHN1
ENSG00000123143.13	7936.6	-0.169992	0.0610935	0.000534926	0.0117294	ENSG00000123143	PKN1
ENSG00000147324.11	1570.05	-0.170314	0.0726099	0.00241131	0.0409879	ENSG00000147324	MFHAS1
ENSG00000171365.17	1687.84	-0.170611	0.0577142	0.000380144	0.00907388	ENSG00000171365	CLCN5
ENSG00000132872.12	8645.32	-0.170821	0.046329	3.67941e-05	0.00168605	ENSG00000132872	SYT4
ENSG00000120742.11	2726.96	-0.170964	0.0573497	0.000428547	0.0100168	ENSG00000120742	SERP1
ENSG00000188070.9	3047.97	-0.171109	0.0604467	0.000738922	0.0152994	ENSG00000188070	ZFTA
ENSG00000118200.15	5044.43	-0.172509	0.047293	4.51903e-05	0.00196045	ENSG00000118200	CAMSAP2
ENSG00000006007.12	1584.22	-0.172717	0.0604117	0.000582076	0.0126054	ENSG00000006007	GDE1
ENSG00000198952.8	6820.72	-0.172768	0.0362676	4.38533e-07	5.11573e-05	ENSG00000198952	SMG5
ENSG00000182168.16	8726.51	-0.173109	0.0415672	4.67238e-06	0.000334167	ENSG00000182168	UNC5C
ENSG00000135913.11	1080.27	-0.173276	0.0754096	0.00272883	0.0455158	ENSG00000135913	USP37
ENSG00000117318.9	2214.09	-0.173309	0.0617009	0.000743492	0.0153774	ENSG00000117318	ID3
ENSG00000087152.16	4140.73	-0.173435	0.0461607	2.34557e-05	0.00122273	ENSG00000087152	ATXN7L3
ENSG00000172354.10	14461.3	-0.17391	0.0455215	1.41155e-05	0.000814632	ENSG00000172354	GNB2
ENSG00000166135.14	2794.7	-0.174019	0.0529247	0.000136171	0.0042568	ENSG00000166135	HIF1AN
ENSG00000162889.11	3886.32	-0.174043	0.0570836	0.000305821	0.00759847	ENSG00000162889	MAPKAPK2
ENSG00000159352.16	7001.26	-0.174084	0.0383319	1.14543e-06	0.000109024	ENSG00000159352	PSMD4
ENSG00000132603.15	1707.1	-0.174412	0.0684345	0.00137419	0.0256626	ENSG00000132603	NIP7
ENSG00000183283.16	4192.8	-0.17463	0.0659487	0.00102634	0.0201389	ENSG00000183283	DAZAP2
ENSG00000166986.15	8810.75	-0.17466	0.035909	2.70922e-07	3.39879e-05	ENSG00000166986	MARS1
ENSG00000136237.20	2465.37	-0.174708	0.0667238	0.00117923	0.0227196	ENSG00000136237	RAPGEF5
ENSG00000004864.14	4494.43	-0.175128	0.0454576	1.69509e-05	0.000933227	ENSG00000004864	SLC25A13
ENSG00000114739.14	4405.55	-0.175214	0.0556855	0.000178983	0.00526398	ENSG00000114739	ACVR2B
ENSG00000145545.12	1363.17	-0.175284	0.0580117	0.000342673	0.00833019	ENSG00000145545	SRD5A1
ENSG00000049656.14	5108.89	-0.17538	0.0361635	2.03155e-07	2.72748e-05	ENSG00000049656	CLPTM1L
ENSG00000161179.14	985.316	-0.175475	0.0708099	0.0016756	0.0304432	ENSG00000161179	YDJC
ENSG00000165490.13	1473.09	-0.176128	0.0685141	0.00118574	0.0228198	ENSG00000165490	DDIAS
ENSG00000106244.13	11710.4	-0.1762	0.0402575	2.38559e-06	0.000195879	ENSG00000106244	PDAP1
ENSG00000141030.13	2470.67	-0.176326	0.0506303	7.32828e-05	0.00275174	ENSG00000141030	COPS3
ENSG00000166166.13	1079.73	-0.176708	0.0730281	0.00226422	0.03899	ENSG00000166166	TRMT61A
ENSG00000136247.15	1428.41	-0.17689	0.0647851	0.000865553	0.0175603	ENSG00000136247	ZDHHC4
ENSG00000158042.9	1211.88	-0.176952	0.0621932	0.000586383	0.0126905	ENSG00000158042	MRPL17
ENSG00000137807.16	2395.98	-0.177007	0.0500314	6.53004e-05	0.00250862	ENSG00000137807	KIF23
ENSG00000136718.10	3533.03	-0.177291	0.0395313	9.58152e-07	9.52254e-05	ENSG00000136718	IMP4
ENSG00000137409.21	4739.14	-0.177872	0.0413358	2.75351e-06	0.000220971	ENSG00000137409	MTCH1
ENSG00000162627.17	1589.8	-0.178214	0.062278	0.000485326	0.0108217	ENSG00000162627	SNX7
ENSG00000159593.15	2725.78	-0.178503	0.0566296	0.000215208	0.00575035	ENSG00000159593	NAE1
ENSG00000165280.18	9487.56	-0.178758	0.0305038	5.39818e-10	2.22097e-07	ENSG00000165280	VCP
ENSG00000189043.10	3194	-0.178809	0.0484196	3.25217e-05	0.00157145	ENSG00000189043	NDUFA4
ENSG00000276043.5	8615.1	-0.179516	0.0391179	6.25987e-07	6.78531e-05	ENSG00000276043	UHRF1
ENSG00000020181.18	2133.05	-0.179609	0.0514934	6.91992e-05	0.0026346	ENSG00000020181	ADGRA2
ENSG00000108100.18	3030.59	-0.17987	0.0501609	4.78641e-05	0.00204384	ENSG00000108100	CCNY
ENSG00000079999.14	2631.52	-0.180019	0.047882	2.53879e-05	0.00130043	ENSG00000079999	KEAP1
ENSG00000175221.16	2808.64	-0.180041	0.0473022	2.51244e-05	0.00129038	ENSG00000175221	MED16
ENSG00000119865.9	3308.6	-0.180074	0.0428931	3.63341e-06	0.000274753	ENSG00000119865	CNRIP1
ENSG00000185298.13	3492.2	-0.180554	0.0477361	2.25751e-05	0.00119143	ENSG00000185298	CCDC137
ENSG00000164713.10	1576.16	-0.180716	0.0707787	0.00128377	0.0242932	ENSG00000164713	BRI3
ENSG00000198373.13	2667.29	-0.180881	0.0567207	0.000195016	0.00549883	ENSG00000198373	WWP2
ENSG00000005007.14	5431.21	-0.181604	0.0398008	7.37465e-07	7.70973e-05	ENSG00000005007	UPF1
ENSG00000115163.15	1299.02	-0.181622	0.0754699	0.00221819	0.0383874	ENSG00000115163	CENPA
ENSG00000085563.15	3821.69	-0.182159	0.0480307	2.3579e-05	0.00122582	ENSG00000085563	ABCB1
ENSG00000158164.7	1472.17	-0.182166	0.0812651	0.00286032	0.0473785	ENSG00000158164	TMSB15A
ENSG00000159128.16	1186.86	-0.182241	0.0806431	0.00268932	0.0449765	ENSG00000159128	IFNGR2
ENSG00000100554.12	1155.53	-0.182295	0.0640282	0.000556893	0.0121578	ENSG00000100554	ATP6V1D
ENSG00000162909.18	5277.62	-0.182339	0.0469177	1.50845e-05	0.000853811	ENSG00000162909	CAPN2
ENSG00000142002.19	3100.27	-0.182381	0.0457814	1.0058e-05	0.000613794	ENSG00000142002	DPP9
ENSG00000141759.15	2642.59	-0.182699	0.0547004	0.00010401	0.00358536	ENSG00000141759	TXNL4A
ENSG00000163888.4	1774.85	-0.183093	0.0720197	0.00139949	0.026045	ENSG00000163888	CAMK2N2
ENSG00000138073.14	2018.29	-0.183356	0.0571724	0.000184861	0.0053292	ENSG00000138073	PREB
ENSG00000011275.19	3963.67	-0.183746	0.0533175	7.5927e-05	0.00283988	ENSG00000011275	RNF216
ENSG00000171848.16	10609.2	-0.184048	0.0406057	7.94156e-07	8.16849e-05	ENSG00000171848	RRM2
ENSG00000074842.8	1255.04	-0.18439	0.0702607	0.000951801	0.0189385	ENSG00000074842	MYDGF
ENSG00000069956.14	2933.88	-0.18439	0.0507141	3.52692e-05	0.00162787	ENSG00000069956	MAPK6
ENSG00000161980.6	957.185	-0.18477	0.0789139	0.00216899	0.0376723	ENSG00000161980	POLR3K
ENSG00000130520.11	7294.14	-0.185115	0.0404923	7.56148e-07	7.81959e-05	ENSG00000130520	LSM4
ENSG00000154222.15	1119.33	-0.185281	0.0753412	0.00168956	0.0306533	ENSG00000154222	CC2D1B
ENSG00000196182.11	2333.47	-0.185382	0.0622639	0.000357131	0.00862683	ENSG00000196182	STK40
ENSG00000167085.14	4117.41	-0.186209	0.0442394	3.69256e-06	0.000277513	ENSG00000167085	PHB1
ENSG00000111269.3	1119.15	-0.186389	0.0782672	0.00200049	0.035193	ENSG00000111269	CREBL2
ENSG00000166402.9	5753.62	-0.186914	0.0463231	6.90445e-06	0.00045786	ENSG00000166402	TUB
ENSG00000198918.8	4236.97	-0.187333	0.0719281	0.00112864	0.0219437	ENSG00000198918	RPL39
ENSG00000110756.18	921.653	-0.187639	0.0768734	0.0016726	0.0304176	ENSG00000110756	HPS5
ENSG00000090674.16	995.293	-0.18768	0.0713989	0.00125361	0.0238761	ENSG00000090674	MCOLN1
ENSG00000015171.21	3059.91	-0.18803	0.0462733	7.64467e-06	0.000495776	ENSG00000015171	ZMYND11
ENSG00000148985.20	768.317	-0.188357	0.0792909	0.00192037	0.0339867	ENSG00000148985	PGAP2
ENSG00000171612.7	802.018	-0.188379	0.0863927	0.0029277	0.0483405	ENSG00000171612	SLC25A33
ENSG00000189067.14	2572.15	-0.188631	0.0659054	0.000534606	0.0117294	ENSG00000189067	LITAF
ENSG00000133265.11	2915.68	-0.188684	0.0571516	0.000133921	0.00420708	ENSG00000133265	HSPBP1
ENSG00000100567.13	1502.87	-0.188827	0.0630137	0.00032241	0.00793337	ENSG00000100567	PSMA3
ENSG00000140157.16	1727.48	-0.189114	0.0601687	0.000213688	0.00572152	ENSG00000140157	NIPA2
ENSG00000110092.4	55960	-0.189218	0.0345743	8.33722e-09	2.00633e-06	ENSG00000110092	CCND1
ENSG00000187713.7	1410.28	-0.189487	0.0665144	0.000534628	0.0117294	ENSG00000187713	TMEM203
ENSG00000185722.18	3743.63	-0.190885	0.0461998	4.65649e-06	0.000333654	ENSG00000185722	ANKFY1
ENSG00000013275.8	5994.62	-0.190983	0.0359966	2.05427e-08	4.13698e-06	ENSG00000013275	PSMC4
ENSG00000126003.7	2164.64	-0.191257	0.0636337	0.00031394	0.00777689	ENSG00000126003	PLAGL2
ENSG00000114383.10	1359.64	-0.191287	0.0723397	0.000934691	0.0186563	ENSG00000114383	TUSC2
ENSG00000105011.9	1772.51	-0.191645	0.0564454	8.16478e-05	0.00301262	ENSG00000105011	ASF1B
ENSG00000135966.14	1850.72	-0.19168	0.0514845	3.2404e-05	0.00156946	ENSG00000135966	TGFBRAP1
ENSG00000035687.10	1638.04	-0.192261	0.0526311	3.83797e-05	0.00173776	ENSG00000035687	ADSS2
ENSG00000150990.9	2020.42	-0.192519	0.0560549	8.44168e-05	0.00307427	ENSG00000150990	DHX37
ENSG00000154518.10	2471.41	-0.19261	0.0649784	0.000405015	0.00953667	ENSG00000154518	ATP5MC3
ENSG00000101216.11	1252.8	-0.192678	0.0656791	0.000376141	0.00898957	ENSG00000101216	GMEB2
ENSG00000162694.14	1663.49	-0.194694	0.0724286	0.00060168	0.0129848	ENSG00000162694	EXTL2
ENSG00000166260.13	1118.88	-0.195088	0.0687446	0.000457222	0.0102789	ENSG00000166260	COX11
ENSG00000102054.18	4005.83	-0.195314	0.040944	2.50219e-07	3.18077e-05	ENSG00000102054	RBBP7
ENSG00000188760.11	1503.3	-0.19535	0.0703978	0.000629624	0.0134664	ENSG00000188760	TMEM198
ENSG00000095906.17	2812.1	-0.196066	0.0509567	1.54106e-05	0.000863331	ENSG00000095906	NUBP2
ENSG00000105058.12	4372.8	-0.196172	0.0457762	2.52601e-06	0.000206083	ENSG00000105058	FAM32A
ENSG00000131408.15	1288.66	-0.196317	0.0705641	0.000628478	0.0134494	ENSG00000131408	NR1H2
ENSG00000111832.13	1276.1	-0.196581	0.0672516	0.000339238	0.00827296	ENSG00000111832	RWDD1
ENSG00000104904.12	6004.38	-0.196719	0.0415767	2.97641e-07	3.68565e-05	ENSG00000104904	OAZ1
ENSG00000198931.11	1754.26	-0.196747	0.0694026	0.000557005	0.0121578	ENSG00000198931	APRT
ENSG00000274523.5	2549.25	-0.197358	0.0500362	8.99812e-06	0.000560741	ENSG00000274523	RCC1L
ENSG00000107404.21	2942.33	-0.197367	0.0531667	2.48746e-05	0.00128272	ENSG00000107404	DVL1
ENSG00000205542.11	2977.33	-0.197508	0.0492951	8.78858e-06	0.000549473	ENSG00000205542	TMSB4X
ENSG00000051180.17	1383.57	-0.19756	0.0704344	0.000491854	0.0109354	ENSG00000051180	RAD51
ENSG00000127191.18	976.795	-0.197648	0.0793673	0.00125853	0.0239221	ENSG00000127191	TRAF2
ENSG00000076604.16	3141.72	-0.1981	0.0556218	4.26373e-05	0.00186237	ENSG00000076604	TRAF4
ENSG00000103381.12	1594.55	-0.198403	0.0861019	0.0022006	0.038152	ENSG00000103381	CPPED1
ENSG00000100097.12	1283.91	-0.199092	0.0753984	0.000869246	0.0176072	ENSG00000100097	LGALS1
ENSG00000104880.19	1765.15	-0.199152	0.0655809	0.000273667	0.00693925	ENSG00000104880	ARHGEF18
ENSG00000170892.13	1772.43	-0.1993	0.0596899	0.000103238	0.00356193	ENSG00000170892	TSEN34
ENSG00000006432.16	1656.06	-0.199531	0.0632616	0.000187531	0.0053292	ENSG00000006432	MAP3K9
ENSG00000123415.16	1179.22	-0.199832	0.0694297	0.000423423	0.00990308	ENSG00000123415	SMUG1
ENSG00000148343.19	911.315	-0.199845	0.0895164	0.002259	0.0389176	ENSG00000148343	MIGA2
ENSG00000169689.15	1580.85	-0.19986	0.0550344	3.42512e-05	0.00160809	ENSG00000169689	CENPX
ENSG00000107731.12	18054.3	-0.200385	0.044617	9.50789e-07	9.47397e-05	ENSG00000107731	UNC5B
ENSG00000214706.12	1437.44	-0.201358	0.0693712	0.000409629	0.00962162	ENSG00000214706	IFRD2
ENSG00000108604.18	3812.43	-0.201505	0.0562129	4.23061e-05	0.00185001	ENSG00000108604	SMARCD2
ENSG00000160957.15	3324.2	-0.201726	0.058762	6.88333e-05	0.00262485	ENSG00000160957	RECQL4
ENSG00000164045.12	3127.82	-0.201924	0.050534	7.77963e-06	0.000500289	ENSG00000164045	CDC25A
ENSG00000175166.17	9141.28	-0.202144	0.0271575	1.46811e-14	3.19416e-11	ENSG00000175166	PSMD2
ENSG00000104626.15	1068.94	-0.202251	0.0693398	0.000499408	0.0110648	ENSG00000104626	ERI1
ENSG00000085662.14	7293.37	-0.202256	0.0435468	4.15594e-07	4.90799e-05	ENSG00000085662	AKR1B1
ENSG00000100401.21	4494.55	-0.203126	0.0427824	3.93556e-07	4.70583e-05	ENSG00000100401	RANGAP1
ENSG00000185909.15	1216.68	-0.203258	0.0665801	0.000225727	0.00597613	ENSG00000185909	KLHDC8B
ENSG00000106682.16	12209.9	-0.203419	0.0362281	2.10574e-09	6.82814e-07	ENSG00000106682	EIF4H
ENSG00000166595.12	2321.99	-0.203493	0.0679583	0.000296913	0.00741545	ENSG00000166595	CIAO2B
ENSG00000167315.18	2765.21	-0.204053	0.0545306	2.18771e-05	0.00116262	ENSG00000167315	ACAA2
ENSG00000065833.9	990.157	-0.204441	0.0828312	0.0012805	0.0242433	ENSG00000065833	ME1
ENSG00000125877.13	1317.72	-0.204481	0.0747907	0.000613152	0.0131803	ENSG00000125877	ITPA
ENSG00000145916.19	1921.63	-0.204497	0.0550133	2.78267e-05	0.00139181	ENSG00000145916	RMND5B
ENSG00000104915.15	2195.53	-0.204571	0.0539764	1.87084e-05	0.00101393	ENSG00000104915	STX10
ENSG00000179387.10	1903.65	-0.205615	0.0626133	0.00012472	0.00408227	ENSG00000179387	ELMOD2
ENSG00000105677.12	1663.25	-0.205765	0.0574887	3.99225e-05	0.00178037	ENSG00000105677	TMEM147
ENSG00000106086.21	2997.84	-0.206498	0.0471464	1.86781e-06	0.000161254	ENSG00000106086	PLEKHA8
ENSG00000184207.9	1240.88	-0.206909	0.0889744	0.00207552	0.0362592	ENSG00000184207	PGP
ENSG00000166582.11	3668.77	-0.207582	0.0418166	8.69259e-08	1.3744e-05	ENSG00000166582	CENPV
ENSG00000131323.17	1837.84	-0.208374	0.0543231	1.59477e-05	0.000888219	ENSG00000131323	TRAF3
ENSG00000131943.20	1114.33	-0.208685	0.0799594	0.000878824	0.017773	ENSG00000131943	C19orf12
ENSG00000157778.9	1145.45	-0.209746	0.0656336	0.000161338	0.00488948	ENSG00000157778	PSMG3
ENSG00000126088.14	1297.43	-0.209868	0.0642624	0.000118428	0.00393011	ENSG00000126088	UROD
ENSG00000079462.8	2112.37	-0.209971	0.0502948	3.15111e-06	0.000244438	ENSG00000079462	PAFAH1B3
ENSG00000274211.6	2807.94	-0.210101	0.0538815	1.17303e-05	0.000694794	ENSG00000274211	SOCS7
ENSG00000180901.11	2896.85	-0.210265	0.0585867	3.65913e-05	0.00167877	ENSG00000180901	KCTD2
ENSG00000075914.13	616.679	-0.210758	0.0877993	0.00144991	0.0268399	ENSG00000075914	EXOSC7
ENSG00000187479.9	4820.8	-0.211073	0.0618215	6.38801e-05	0.00247977	ENSG00000187479	C11orf96
ENSG00000139644.13	9192.82	-0.21141	0.0392272	8.28216e-09	2.0057e-06	ENSG00000139644	TMBIM6
ENSG00000137821.12	1260.95	-0.211501	0.0781799	0.000747695	0.015456	ENSG00000137821	LRRC49
ENSG00000213585.11	6411.39	-0.211535	0.0379875	3.36521e-09	9.81018e-07	ENSG00000213585	VDAC1
ENSG00000197312.13	1608.39	-0.212054	0.0591559	3.62101e-05	0.00166581	ENSG00000197312	DDI2
ENSG00000158109.15	1149.65	-0.212562	0.0919494	0.00180706	0.0323369	ENSG00000158109	TPRG1L
ENSG00000136490.9	5829.21	-0.213039	0.0350349	1.68453e-10	8.48093e-08	ENSG00000136490	LIMD2
ENSG00000170456.16	1575.47	-0.213808	0.0706995	0.000241243	0.00629651	ENSG00000170456	DENND5B
ENSG00000007968.7	3738.1	-0.214894	0.0575113	2.00125e-05	0.00107547	ENSG00000007968	E2F2
ENSG00000082146.13	1000.6	-0.215657	0.0960306	0.00224002	0.0386777	ENSG00000082146	STRADB
ENSG00000120265.21	1103.54	-0.216479	0.0808597	0.000654516	0.0138197	ENSG00000120265	PCMT1
ENSG00000167900.12	2991.51	-0.21684	0.0480006	7.28226e-07	7.65497e-05	ENSG00000167900	TK1
ENSG00000115884.11	5552.08	-0.216876	0.0417484	3.76497e-08	6.76333e-06	ENSG00000115884	SDC1
ENSG00000080986.13	1283.79	-0.216964	0.0802187	0.000642122	0.0136497	ENSG00000080986	NDC80
ENSG00000049245.13	1614.73	-0.217716	0.0796516	0.000568659	0.0123699	ENSG00000049245	VAMP3
ENSG00000136270.14	3402.63	-0.218153	0.0435231	6.06414e-08	1.02217e-05	ENSG00000136270	TBRG4
ENSG00000023191.17	2117.23	-0.218211	0.069884	0.000138273	0.00430142	ENSG00000023191	RNH1
ENSG00000176340.4	1556.58	-0.218459	0.0926754	0.00174318	0.0313917	ENSG00000176340	COX8A
ENSG00000189159.16	8344.93	-0.218678	0.0381609	5.32734e-10	2.21565e-07	ENSG00000189159	JPT1
ENSG00000156381.9	961.529	-0.219332	0.0952651	0.00181791	0.0324585	ENSG00000156381	ANKRD9
ENSG00000100815.12	1101.74	-0.219548	0.0856367	0.000851657	0.0172967	ENSG00000100815	TRIP11
ENSG00000254986.8	2277.2	-0.219823	0.0558722	9.06286e-06	0.000563857	ENSG00000254986	DPP3
ENSG00000100697.17	3140.39	-0.219842	0.0525672	2.8321e-06	0.000225291	ENSG00000100697	DICER1
ENSG00000102384.14	1401.91	-0.219873	0.06763	0.000112948	0.00377443	ENSG00000102384	CENPI
ENSG00000134852.15	1711.18	-0.220292	0.0841693	0.000644345	0.0136818	ENSG00000134852	CLOCK
ENSG00000112306.8	5758.39	-0.220347	0.0502645	1.54649e-06	0.000140222	ENSG00000112306	RPS12
ENSG00000115159.17	1145.24	-0.220391	0.0851598	0.000805548	0.0165092	ENSG00000115159	GPD2
ENSG00000139921.13	841.51	-0.220653	0.0926117	0.00151203	0.0278312	ENSG00000139921	TMX1
ENSG00000103051.21	2705.05	-0.220926	0.0428464	3.68725e-08	6.6865e-06	ENSG00000103051	COG4
ENSG00000099800.8	3011.47	-0.220931	0.0585453	1.70992e-05	0.000938689	ENSG00000099800	TIMM13
ENSG00000183654.9	3629.86	-0.221186	0.068297	0.000117543	0.00390412	ENSG00000183654	MARCHF11
ENSG00000108861.9	2199.72	-0.222406	0.0548162	7.14033e-06	0.000471052	ENSG00000108861	DUSP3
ENSG00000115183.15	3821.28	-0.222456	0.040905	7.36997e-09	1.86674e-06	ENSG00000115183	TANC1
ENSG00000241878.12	961.168	-0.222497	0.0822481	0.000544722	0.0119101	ENSG00000241878	PISD
ENSG00000244045.13	488.318	-0.222718	0.10198	0.00208003	0.0363085	ENSG00000244045	TMEM199
ENSG00000101350.8	5205.66	-0.22319	0.0430379	2.27299e-08	4.43732e-06	ENSG00000101350	KIF3B
ENSG00000137288.10	1005.05	-0.223309	0.081858	0.000526905	0.0115934	ENSG00000137288	UQCC2
ENSG00000173145.11	1375.3	-0.22382	0.0622441	3.25271e-05	0.00157145	ENSG00000173145	NOC3L
ENSG00000105676.14	1800.8	-0.224166	0.0656559	8.71795e-05	0.00315586	ENSG00000105676	ARMC6
ENSG00000168286.3	1505.32	-0.224873	0.0743224	0.000222655	0.00590397	ENSG00000168286	THAP11
ENSG00000178662.16	1764.37	-0.225135	0.0743788	0.000221745	0.00589621	ENSG00000178662	CSRNP3
ENSG00000130147.16	1883.4	-0.225163	0.0586674	1.2404e-05	0.000729052	ENSG00000130147	SH3BP4
ENSG00000181588.17	2913.98	-0.225573	0.0579616	1.01706e-05	0.000618694	ENSG00000181588	MEX3D
ENSG00000198176.13	3946.09	-0.226055	0.0468313	1.85226e-07	2.5494e-05	ENSG00000198176	TFDP1
ENSG00000185963.14	3012.12	-0.226198	0.0485449	4.47012e-07	5.16737e-05	ENSG00000185963	BICD2
ENSG00000130748.7	508.438	-0.226263	0.110274	0.00270007	0.0451028	ENSG00000130748	TMEM160
ENSG00000115233.12	2345.23	-0.22685	0.0503501	6.91751e-07	7.37283e-05	ENSG00000115233	PSMD14
ENSG00000197951.10	1032.11	-0.226934	0.0711758	0.000137828	0.00429615	ENSG00000197951	ZNF71
ENSG00000013561.18	821.057	-0.226935	0.0890723	0.000898558	0.018086	ENSG00000013561	RNF14
ENSG00000161618.10	692.863	-0.227299	0.0796656	0.000401048	0.00947826	ENSG00000161618	ALDH16A1
ENSG00000213619.11	1261.65	-0.228212	0.0721903	0.000141428	0.00437466	ENSG00000213619	NDUFS3
ENSG00000101182.15	6690.49	-0.228652	0.0383879	3.01479e-10	1.39365e-07	ENSG00000101182	PSMA7
ENSG00000128951.14	3538.42	-0.229066	0.0532481	1.93224e-06	0.000164363	ENSG00000128951	DUT
ENSG00000115216.14	4346.84	-0.229318	0.050499	6.73996e-07	7.24413e-05	ENSG00000115216	NRBP1
ENSG00000104643.10	1466.63	-0.229568	0.0738028	0.000152634	0.00465728	ENSG00000104643	MTMR9
ENSG00000110768.12	1587.32	-0.230076	0.0558942	4.34414e-06	0.000317614	ENSG00000110768	GTF2H1
ENSG00000144040.13	483.691	-0.230535	0.107919	0.00227283	0.0390679	ENSG00000144040	SFXN5
ENSG00000182544.9	578.949	-0.231282	0.111585	0.00260943	0.0439457	ENSG00000182544	MFSD5
ENSG00000164258.12	575.198	-0.231593	0.106221	0.00207489	0.0362592	ENSG00000164258	NDUFS4
ENSG00000168288.13	1151.04	-0.23216	0.069686	7.69805e-05	0.00286807	ENSG00000168288	MMADHC
ENSG00000159069.14	2881.1	-0.23315	0.0502664	3.60659e-07	4.36706e-05	ENSG00000159069	FBXW5
ENSG00000204536.15	754.478	-0.235244	0.0798181	0.000296246	0.00740383	ENSG00000204536	CCHCR1
ENSG00000186193.9	2633.93	-0.235807	0.0465646	4.43764e-08	7.7533e-06	ENSG00000186193	SAPCD2
ENSG00000186480.13	2545.87	-0.235963	0.0495146	1.92725e-07	2.60756e-05	ENSG00000186480	INSIG1
ENSG00000196961.13	3966.83	-0.236059	0.0519481	5.11779e-07	5.72579e-05	ENSG00000196961	AP2A1
ENSG00000161682.15	1741.85	-0.236833	0.0751093	0.000151349	0.00462914	ENSG00000161682	FAM171A2
ENSG00000180592.17	527.844	-0.23687	0.114759	0.00254576	0.0429679	ENSG00000180592	SKIDA1
ENSG00000101442.10	570.2	-0.236938	0.100584	0.00132163	0.0249234	ENSG00000101442	ACTR5
ENSG00000144677.15	1031.91	-0.236945	0.0977597	0.0011732	0.0226261	ENSG00000144677	CTDSPL
ENSG00000162368.15	1667.31	-0.237139	0.0722091	9.25667e-05	0.00331866	ENSG00000162368	CMPK1
ENSG00000007520.4	1304.74	-0.237141	0.0605427	7.73533e-06	0.000499779	ENSG00000007520	TSR3
ENSG00000167114.13	1728.64	-0.237435	0.0578133	3.77552e-06	0.000281604	ENSG00000167114	SLC27A4
ENSG00000135763.10	2538.1	-0.237953	0.0552841	1.88935e-06	0.000161727	ENSG00000135763	URB2
ENSG00000178057.15	1189.24	-0.238132	0.0797567	0.000239309	0.00625456	ENSG00000178057	NDUFAF3
ENSG00000124762.14	1971.22	-0.23815	0.0772207	0.000175735	0.00524839	ENSG00000124762	CDKN1A
ENSG00000067208.17	545.364	-0.239107	0.115733	0.00251107	0.0424762	ENSG00000067208	EVI5
ENSG00000000460.17	862.574	-0.239157	0.0978093	0.00106942	0.0208878	ENSG00000000460	C1orf112
ENSG00000146826.17	1455.16	-0.239224	0.0814173	0.000340025	0.00827633	ENSG00000146826	TRAPPC14
ENSG00000112079.9	1601.41	-0.239303	0.0625242	1.13676e-05	0.000674354	ENSG00000112079	STK38
ENSG00000167130.18	1483.35	-0.239373	0.0698686	4.28812e-05	0.00186875	ENSG00000167130	DOLPP1
ENSG00000143344.16	853.995	-0.239722	0.103851	0.0014667	0.0271114	ENSG00000143344	RGL1
ENSG00000100997.20	1544.18	-0.240015	0.0610966	8.07755e-06	0.000511707	ENSG00000100997	ABHD12
ENSG00000117410.14	2477.64	-0.240323	0.0560078	1.76765e-06	0.000153717	ENSG00000117410	ATP6V0B
ENSG00000042753.12	2724.99	-0.240609	0.06647	2.46708e-05	0.00127419	ENSG00000042753	AP2S1
ENSG00000125170.11	13195.6	-0.240913	0.0477071	4.33281e-08	7.63992e-06	ENSG00000125170	DOK4
ENSG00000261236.8	3219	-0.242246	0.0395699	9.68477e-11	5.37055e-08	ENSG00000261236	BOP1
ENSG00000176101.12	1437.97	-0.242353	0.0768337	0.000144231	0.00444342	ENSG00000176101	SSNA1
ENSG00000115234.11	3783	-0.24263	0.0498181	1.55764e-07	2.2322e-05	ENSG00000115234	SNX17
ENSG00000180667.11	713.332	-0.242973	0.118143	0.00273081	0.045529	ENSG00000180667	YOD1
ENSG00000117308.15	791.601	-0.243296	0.0850217	0.000345851	0.0083808	ENSG00000117308	GALE
ENSG00000163002.13	711.666	-0.243476	0.0971841	0.000854036	0.0173358	ENSG00000163002	NUP35
ENSG00000198356.12	2855.23	-0.243698	0.0522912	2.45528e-07	3.15256e-05	ENSG00000198356	GET3
ENSG00000145022.5	503.615	-0.244019	0.104579	0.00134771	0.0253652	ENSG00000145022	TCTA
ENSG00000165434.8	635.11	-0.244151	0.105689	0.00144547	0.0267705	ENSG00000165434	PGM2L1
ENSG00000059145.19	628.072	-0.244417	0.113065	0.00207206	0.0362355	ENSG00000059145	UNKL
ENSG00000071242.12	3400.82	-0.24484	0.0570527	1.81847e-06	0.000157421	ENSG00000071242	RPS6KA2
ENSG00000106266.11	1309.02	-0.244977	0.0690263	4.60879e-05	0.00199487	ENSG00000106266	SNX8
ENSG00000140553.18	2074.65	-0.24511	0.0507191	1.39722e-07	2.04053e-05	ENSG00000140553	UNC45A
ENSG00000167775.11	1446	-0.247337	0.0590836	2.10187e-06	0.000176755	ENSG00000167775	CD320
ENSG00000121680.16	708.758	-0.248193	0.109092	0.00151202	0.0278312	ENSG00000121680	PEX16
ENSG00000134109.11	945.204	-0.248243	0.0831482	0.000229587	0.0060376	ENSG00000134109	EDEM1
ENSG00000179021.10	594.603	-0.248396	0.107169	0.00138272	0.0257831	ENSG00000179021	C3orf38
ENSG00000182154.8	629.65	-0.249783	0.102614	0.00102947	0.02019	ENSG00000182154	MRPL41
ENSG00000238227.8	2195.35	-0.251162	0.0583432	1.53431e-06	0.000139779	ENSG00000238227	TMEM250
ENSG00000175756.14	2905.22	-0.251207	0.0388564	9.90888e-12	8.61689e-09	ENSG00000175756	AURKAIP1
ENSG00000102981.10	513.588	-0.253772	0.0994978	0.000538885	0.011796	ENSG00000102981	PARD6A
ENSG00000150712.11	1126.72	-0.254244	0.0831363	0.000164413	0.00495739	ENSG00000150712	MTMR12
ENSG00000170473.17	861.429	-0.254311	0.101676	0.000826633	0.0168511	ENSG00000170473	PYM1
ENSG00000221829.11	1955.4	-0.254735	0.0519623	8.60581e-08	1.36632e-05	ENSG00000221829	FANCG
ENSG00000159658.15	1091.27	-0.254948	0.0922613	0.000497554	0.0110301	ENSG00000159658	EFCAB14
ENSG00000173540.14	690.678	-0.255537	0.0823909	0.000147692	0.00452452	ENSG00000173540	GMPPB
ENSG00000111711.10	483.149	-0.255663	0.102113	0.000868602	0.0176034	ENSG00000111711	GOLT1B
ENSG00000125817.8	4387.31	-0.255813	0.0411888	5.2713e-11	3.10301e-08	ENSG00000125817	CENPB
ENSG00000090266.13	1053.66	-0.255841	0.0707651	2.63579e-05	0.00133404	ENSG00000090266	NDUFB2
ENSG00000196911.12	417.232	-0.256154	0.113301	0.00148626	0.0274463	ENSG00000196911	KPNA5
ENSG00000119682.18	4490.24	-0.256326	0.0481685	7.86733e-09	1.91827e-06	ENSG00000119682	AREL1
ENSG00000115129.14	676.842	-0.257143	0.0968884	0.000561227	0.012243	ENSG00000115129	TP53I3
ENSG00000159720.13	2464.62	-0.257485	0.0447572	1.06533e-09	3.8096e-07	ENSG00000159720	ATP6V0D1
ENSG00000137040.10	1142.49	-0.258026	0.0742164	3.99934e-05	0.0017804	ENSG00000137040	RANBP6
ENSG00000184216.15	6915.39	-0.259181	0.0428794	1.74066e-10	8.64971e-08	ENSG00000184216	IRAK1
ENSG00000103254.10	567.274	-0.259427	0.0880652	0.00023694	0.00620112	ENSG00000103254	ANTKMT
ENSG00000125835.20	5111.28	-0.259526	0.0606308	1.77988e-06	0.00015443	ENSG00000125835	SNRPB
ENSG00000101152.12	3215.81	-0.259979	0.0487403	7.47185e-09	1.8686e-06	ENSG00000101152	DNAJC5
ENSG00000115756.13	4155.53	-0.260818	0.0549043	1.89574e-07	2.59059e-05	ENSG00000115756	HPCAL1
ENSG00000089685.15	6811.51	-0.261141	0.0419584	3.95758e-11	2.61085e-08	ENSG00000089685	BIRC5
ENSG00000099804.9	2220.48	-0.262004	0.0552635	2.06782e-07	2.76647e-05	ENSG00000099804	CDC34
ENSG00000108106.14	12939.4	-0.263842	0.0824251	0.000102926	0.00355437	ENSG00000108106	UBE2S
ENSG00000188042.8	1477.67	-0.266534	0.0834936	8.38891e-05	0.00306283	ENSG00000188042	ARL4C
ENSG00000177917.12	1261.24	-0.266613	0.0683688	7.61059e-06	0.000495245	ENSG00000177917	ARL6IP6
ENSG00000104442.10	1152.15	-0.266993	0.0818387	7.87444e-05	0.00291957	ENSG00000104442	ARMC1
ENSG00000106399.11	1149.81	-0.267442	0.0774319	4.3849e-05	0.00190442	ENSG00000106399	RPA3
ENSG00000143756.12	1765.03	-0.26796	0.0653915	5.30509e-06	0.00036907	ENSG00000143756	FBXO28
ENSG00000107262.26	1797.79	-0.268465	0.0549491	1.11472e-07	1.66611e-05	ENSG00000107262	BAG1
ENSG00000177058.12	500.538	-0.268695	0.109094	0.000993974	0.0195942	ENSG00000177058	SLC38A9
ENSG00000151239.14	1530.47	-0.268708	0.0718756	1.36799e-05	0.000795493	ENSG00000151239	TWF1
ENSG00000168884.15	875.713	-0.269716	0.0747548	2.57297e-05	0.00130766	ENSG00000168884	TNIP2
ENSG00000197785.14	2378.38	-0.270801	0.0495476	4.30107e-09	1.21905e-06	ENSG00000197785	ATAD3A
ENSG00000107984.10	948.604	-0.27103	0.128937	0.00188966	0.0335594	ENSG00000107984	DKK1
ENSG00000135446.17	3559.51	-0.271048	0.0564248	1.2047e-07	1.78089e-05	ENSG00000135446	CDK4
ENSG00000063176.16	1300.11	-0.271081	0.0766329	3.35409e-05	0.00160809	ENSG00000063176	SPHK2
ENSG00000150764.14	1787.95	-0.271957	0.0594524	4.36939e-07	5.11272e-05	ENSG00000150764	DIXDC1
ENSG00000139719.11	574.418	-0.27203	0.0932701	0.000239864	0.00626479	ENSG00000139719	VPS33A
ENSG00000163597.17	3534.48	-0.272261	0.0532091	3.04768e-08	5.63349e-06	ENSG00000163597	SNHG16
ENSG00000101412.13	3909.19	-0.274326	0.0520437	1.4347e-08	3.04977e-06	ENSG00000101412	E2F1
ENSG00000127184.13	1819.15	-0.274484	0.0742246	1.86525e-05	0.00101338	ENSG00000127184	COX7C
ENSG00000077585.14	346.56	-0.274557	0.139634	0.0023326	0.0398447	ENSG00000077585	GPR137B
ENSG00000110436.13	428.296	-0.276464	0.143076	0.00268945	0.0449765	ENSG00000110436	SLC1A2
ENSG00000102781.14	1496.31	-0.277729	0.0830397	5.72595e-05	0.00228221	ENSG00000102781	KATNAL1
ENSG00000147526.20	593.342	-0.278101	0.132808	0.00196015	0.0346105	ENSG00000147526	TACC1
ENSG00000011260.14	1828.3	-0.279643	0.0536223	1.67525e-08	3.4837e-06	ENSG00000011260	UTP18
ENSG00000158006.14	498.12	-0.281961	0.122818	0.00120755	0.0231602	ENSG00000158006	PAFAH2
ENSG00000142867.14	372.319	-0.282	0.106623	0.000521703	0.0115187	ENSG00000142867	BCL10
ENSG00000177674.16	459.94	-0.284335	0.124293	0.00123132	0.0235218	ENSG00000177674	AGTRAP
ENSG00000104886.12	1941.57	-0.285339	0.0543534	1.3212e-08	2.84005e-06	ENSG00000104886	PLEKHJ1
ENSG00000065802.12	2515.97	-0.286156	0.0493056	5.79707e-10	2.35971e-07	ENSG00000065802	ASB1
ENSG00000106153.13	11242.4	-0.286365	0.046905	1.10557e-10	6.04322e-08	ENSG00000106153	CHCHD2
ENSG00000112679.15	532.03	-0.286811	0.0986189	0.000235014	0.00616003	ENSG00000112679	DUSP22
ENSG00000113732.9	1016.48	-0.287376	0.0955992	0.000206774	0.0055764	ENSG00000113732	ATP6V0E1
ENSG00000172301.11	637.469	-0.287614	0.121037	0.00089101	0.0179719	ENSG00000172301	COPRS
ENSG00000169564.7	930.953	-0.287771	0.106855	0.000401314	0.00947869	ENSG00000169564	PCBP1
ENSG00000128228.5	367.423	-0.287853	0.121298	0.000998235	0.0196479	ENSG00000128228	SDF2L1
ENSG00000160325.15	862.767	-0.28864	0.0887895	8.97702e-05	0.00323435	ENSG00000160325	CACFD1
ENSG00000165476.14	928.643	-0.288729	0.0703572	3.23845e-06	0.000248933	ENSG00000165476	REEP3
ENSG00000197982.14	1014.32	-0.289047	0.0713255	3.97584e-06	0.000293683	ENSG00000197982	C1orf122
ENSG00000127952.17	1016.22	-0.289351	0.0761936	1.10885e-05	0.000659844	ENSG00000127952	STYXL1
ENSG00000160216.21	3725.77	-0.291139	0.0425491	8.52891e-13	1.05271e-09	ENSG00000160216	AGPAT3
ENSG00000116096.6	448.802	-0.29152	0.109634	0.000453872	0.0102276	ENSG00000116096	SPR
ENSG00000101871.18	468.068	-0.291571	0.101021	0.000235048	0.00616003	ENSG00000101871	MID1
ENSG00000141552.18	2319.94	-0.29385	0.0518738	1.73355e-09	5.7679e-07	ENSG00000141552	ANAPC11
ENSG00000124120.11	1241.28	-0.294381	0.0692883	1.15221e-06	0.000109398	ENSG00000124120	TTPAL
ENSG00000123975.5	1486.14	-0.294877	0.0697742	1.58077e-06	0.000141983	ENSG00000123975	CKS2
ENSG00000119383.21	3244.89	-0.295817	0.0537216	2.60125e-09	8.09201e-07	ENSG00000119383	PTPA
ENSG00000224877.4	868.174	-0.29684	0.141391	0.00181286	0.0323986	ENSG00000224877	NDUFAF8
ENSG00000127884.5	1928.11	-0.29726	0.0599086	6.16903e-08	1.03529e-05	ENSG00000127884	ECHS1
ENSG00000175643.10	897.698	-0.300269	0.0859739	3.23807e-05	0.00156946	ENSG00000175643	RMI2
ENSG00000088756.13	306.568	-0.302966	0.140642	0.00153112	0.0280715	ENSG00000088756	ARHGAP28
ENSG00000139645.11	5829.67	-0.303184	0.0492642	6.48391e-11	3.73464e-08	ENSG00000139645	ANKRD52
ENSG00000161642.18	3596.98	-0.303437	0.0576607	1.1996e-08	2.66862e-06	ENSG00000161642	ZNF385A
ENSG00000279369.1	386.091	-0.304482	0.12109	0.000651378	0.0137929	ENSG00000279369	ENSG00000279369
ENSG00000088356.6	496.636	-0.305688	0.119231	0.000698025	0.0146028	ENSG00000088356	PDRG1
ENSG00000162972.11	200.57	-0.305949	0.16581	0.00267774	0.0448199	ENSG00000162972	MAIP1
ENSG00000111786.10	2580.22	-0.306919	0.0735039	2.48622e-06	0.000203705	ENSG00000111786	SRSF9
ENSG00000011198.10	599.315	-0.307736	0.0910712	4.77988e-05	0.00204384	ENSG00000011198	ABHD5
ENSG00000160131.14	2086.94	-0.308293	0.0709818	1.07471e-06	0.000103062	ENSG00000160131	VMA21
ENSG00000056291.19	567.348	-0.308596	0.102877	0.000162933	0.0049244	ENSG00000056291	NPFFR2
ENSG00000131148.9	1089.13	-0.308697	0.0802864	8.18327e-06	0.000517548	ENSG00000131148	EMC8
ENSG00000168916.16	1575.74	-0.308801	0.0925344	5.34701e-05	0.00218116	ENSG00000168916	ZNF608
ENSG00000114648.12	1053.24	-0.309436	0.0801382	7.93833e-06	0.000507934	ENSG00000114648	KLHL18
ENSG00000147164.12	1249.04	-0.31267	0.0796457	6.06229e-06	0.000413479	ENSG00000147164	SNX12
ENSG00000161677.12	410.359	-0.313811	0.126302	0.000673024	0.0141416	ENSG00000161677	JOSD2
ENSG00000291139.1	525.041	-0.314727	0.120997	0.000491494	0.0109337	ENSG00000291139	DPY19L2P2
ENSG00000110108.10	1600.86	-0.315524	0.0685169	3.26052e-07	3.98585e-05	ENSG00000110108	TMEM109
ENSG00000119547.6	1731.16	-0.316423	0.0726155	9.22307e-07	9.28263e-05	ENSG00000119547	ONECUT2
ENSG00000171224.9	453.008	-0.316573	0.116144	0.000360982	0.00870337	ENSG00000171224	FAM241B
ENSG00000164930.12	280.109	-0.319311	0.16439	0.00220812	0.038237	ENSG00000164930	FZD6
ENSG00000110218.9	1926.69	-0.31953	0.0596436	6.68943e-09	1.76522e-06	ENSG00000110218	PANX1
ENSG00000164032.12	4439.92	-0.323045	0.0519592	3.32418e-11	2.27131e-08	ENSG00000164032	H2AZ1
ENSG00000143207.21	2551.34	-0.326757	0.0565052	5.96297e-10	2.4017e-07	ENSG00000143207	COP1
ENSG00000183048.12	329.066	-0.327072	0.130938	0.000633542	0.013535	ENSG00000183048	SLC25A10
ENSG00000171861.11	558.549	-0.327196	0.101278	7.28753e-05	0.00274119	ENSG00000171861	MRM3
ENSG00000168061.17	745.948	-0.3317	0.107102	0.000111973	0.00377443	ENSG00000168061	SAC3D1
ENSG00000133878.9	833.723	-0.332749	0.0980518	4.19611e-05	0.00184123	ENSG00000133878	DUSP26
ENSG00000169635.10	1010.98	-0.335999	0.0710448	1.73718e-07	2.43479e-05	ENSG00000169635	HIC2
ENSG00000100285.10	5581.3	-0.34398	0.0568602	1.24296e-10	6.53393e-08	ENSG00000100285	NEFH
ENSG00000092847.14	3659.28	-0.344469	0.045997	8.28718e-15	2.11395e-11	ENSG00000092847	AGO1
ENSG00000101084.19	368.192	-0.346976	0.112443	0.000111049	0.00377443	ENSG00000101084	RAB5IF
ENSG00000140931.20	1078.5	-0.348451	0.0675599	2.35834e-08	4.58057e-06	ENSG00000140931	CMTM3
ENSG00000233276.9	989.667	-0.357891	0.0745727	1.07728e-07	1.62925e-05	ENSG00000233276	GPX1
ENSG00000142544.7	259.365	-0.363087	0.148542	0.000658726	0.0138813	ENSG00000142544	CTU1
ENSG00000002919.15	908.242	-0.364722	0.0901977	3.62934e-06	0.000274753	ENSG00000002919	SNX11
ENSG00000167700.9	758.672	-0.370215	0.079799	2.33229e-07	3.04574e-05	ENSG00000167700	MFSD3
ENSG00000009335.19	4500.83	-0.37099	0.0527783	1.4125e-13	2.34984e-10	ENSG00000009335	UBE3C
ENSG00000099624.8	2072.18	-0.379493	0.0839199	3.97909e-07	4.74305e-05	ENSG00000099624	ATP5F1D
ENSG00000228232.1	224.171	-0.380235	0.201751	0.0018819	0.0334632	ENSG00000228232	GAPDHP1
ENSG00000185127.7	883.788	-0.391163	0.085918	3.03659e-07	3.73598e-05	ENSG00000185127	C6orf120
ENSG00000135535.17	1562.68	-0.395197	0.0586916	1.13884e-12	1.36174e-09	ENSG00000135535	CD164
ENSG00000100162.15	385.99	-0.396169	0.131584	0.000123835	0.00406022	ENSG00000100162	CENPM
ENSG00000167074.15	314.255	-0.396494	0.164586	0.000655176	0.0138197	ENSG00000167074	TEF
ENSG00000040199.18	831.277	-0.403984	0.117448	3.01588e-05	0.00148134	ENSG00000040199	PHLPP2
ENSG00000187051.9	802.651	-0.415858	0.079833	1.06681e-08	2.42972e-06	ENSG00000187051	RPS19BP1
ENSG00000262814.8	518.275	-0.417969	0.103702	2.9821e-06	0.000233358	ENSG00000262814	MRPL12
ENSG00000138642.16	136.714	-0.425895	0.223658	0.00182048	0.0324893	ENSG00000138642	HERC6
ENSG00000160446.19	920.372	-0.428807	0.0940009	2.76766e-07	3.44947e-05	ENSG00000160446	ZDHHC12
ENSG00000186395.9	497.574	-0.433601	0.116689	1.09212e-05	0.000650899	ENSG00000186395	KRT10
ENSG00000242265.6	42542.6	-0.440578	0.165463	0.000310829	0.00770788	ENSG00000242265	PEG10
ENSG00000171241.9	659.493	-0.443367	0.108676	2.20506e-06	0.000184622	ENSG00000171241	SHCBP1
ENSG00000001630.18	283.788	-0.449876	0.131985	3.16221e-05	0.00154135	ENSG00000001630	CYP51A1
ENSG00000168913.7	205.244	-0.457962	0.153195	0.000122406	0.00403411	ENSG00000168913	ENHO
ENSG00000099957.17	178.671	-0.459647	0.189164	0.00056451	0.0122937	ENSG00000099957	P2RX6
ENSG00000163376.11	297.703	-0.45968	0.147323	8.36867e-05	0.00305836	ENSG00000163376	KBTBD8
ENSG00000258429.2	193.135	-0.528738	0.189476	0.000205124	0.0055764	ENSG00000258429	PDF
ENSG00000169019.11	81.4418	-0.542569	0.27334	0.00139779	0.0260261	ENSG00000169019	COMMD8
ENSG00000130021.15	513.472	-0.543612	0.107884	2.44813e-08	4.73095e-06	ENSG00000130021	PUDP
ENSG00000127589.4	268.456	-0.553608	0.146421	7.08774e-06	0.000469201	ENSG00000127589	TUBBP1
ENSG00000239857.7	172.993	-0.584107	0.222436	0.00031986	0.00788583	ENSG00000239857	GET4
ENSG00000178965.14	365.119	-0.600762	0.185192	4.80724e-05	0.00204833	ENSG00000178965	ERICH3
ENSG00000088766.12	130.47	-0.601624	0.244338	0.000458634	0.0102985	ENSG00000088766	CRLS1
ENSG00000025039.15	648.468	-0.638035	0.120963	5.87506e-09	1.59437e-06	ENSG00000025039	RRAGD
ENSG00000213025.2	47.153	-0.687167	0.407358	0.00205362	0.0359789	ENSG00000213025	COX20P1
ENSG00000243449.8	686.96	-0.74488	0.306397	0.000465963	0.0104508	ENSG00000243449	C4orf48
ENSG00000156466.11	35.774	-1.0055	0.381054	0.000266457	0.00682062	ENSG00000156466	GDF6
ENSG00000111057.11	39.953	-1.36479	0.562411	0.000461668	0.0103606	ENSG00000111057	KRT18

## Sheet: (C) siTDP43_vs_siNTC_DEGs
gene	baseMean	log2FoldChange	lfcSE	pvalue	padj	ensembl_clean	gene_name
ENSG00000289045.1	7.68869	2.41376	0.992738	0.000563356	0.0112504	ENSG00000289045	ENSG00000289045
ENSG00000126759.14	20.0782	1.34787	0.774369	0.00169101	0.0281196	ENSG00000126759	CFP
ENSG00000173406.16	35.4522	1.03321	0.500952	0.000984129	0.0179398	ENSG00000173406	DAB1
ENSG00000004799.8	34.4777	0.959836	0.451249	0.000951627	0.0174387	ENSG00000004799	PDK4
ENSG00000164442.11	102.031	0.921499	0.261591	1.6395e-05	0.000693172	ENSG00000164442	CITED2
ENSG00000152284.5	84.3268	0.846958	0.268332	6.2188e-05	0.00197633	ENSG00000152284	TCF7L1
ENSG00000287853.1	79.2343	0.814801	0.240342	2.80839e-05	0.00106863	ENSG00000287853	ENSG00000287853
ENSG00000162997.15	32.4296	0.797602	0.495846	0.00242115	0.038108	ENSG00000162997	PRORSD1P
ENSG00000276334.1	55.2577	0.738511	0.411097	0.00178832	0.0294687	ENSG00000276334	ENSG00000276334
ENSG00000104432.15	211.229	0.714396	0.15983	3.5852e-07	3.09663e-05	ENSG00000104432	IL7
ENSG00000272368.2	32.867	0.694007	0.464635	0.00297353	0.0451493	ENSG00000272368	ENSG00000272368
ENSG00000125398.8	163.826	0.686921	0.219771	7.03835e-05	0.00217711	ENSG00000125398	SOX9
ENSG00000242540.3	101.333	0.668482	0.242848	0.000220871	0.00519114	ENSG00000242540	ENSG00000242540
ENSG00000122574.12	258.469	0.66505	0.176959	7.67032e-06	0.000369169	ENSG00000122574	WIPF3
ENSG00000066382.17	241.903	0.661866	0.174132	6.19199e-06	0.000310417	ENSG00000066382	MPPED2
ENSG00000257103.9	5031.71	0.657912	0.0671066	3.57426e-24	3.41904e-20	ENSG00000257103	LSM14A
ENSG00000215417.14	65.038	0.657224	0.399395	0.00231172	0.0366722	ENSG00000215417	MIR17HG
ENSG00000119508.18	57.7201	0.653616	0.359105	0.00183685	0.0301258	ENSG00000119508	NR4A3
ENSG00000116962.15	3044.06	0.650847	0.0810323	4.60649e-17	1.03681e-13	ENSG00000116962	NID1
ENSG00000085365.18	2015.4	0.650633	0.0721328	1.32589e-20	5.63695e-17	ENSG00000085365	SCAMP1
ENSG00000185630.20	2771.8	0.644366	0.0804209	6.75333e-17	1.36001e-13	ENSG00000185630	PBX1
ENSG00000172260.15	511.879	0.633244	0.116976	2.33587e-09	4.6121e-07	ENSG00000172260	NEGR1
ENSG00000107105.15	775.135	0.630144	0.125717	2.24642e-08	3.11431e-06	ENSG00000107105	ELAVL2
ENSG00000144228.9	508.462	0.624596	0.0882015	7.32693e-14	7.00875e-11	ENSG00000144228	SPOPL
ENSG00000231503.4	877.299	0.616854	0.0834779	7.89045e-15	1.04108e-11	ENSG00000231503	PTMAP4
ENSG00000084628.10	4651.55	0.607778	0.0977481	2.67475e-11	1.04433e-08	ENSG00000084628	NKAIN1
ENSG00000137076.22	9910.05	0.607646	0.091321	1.45941e-12	8.86611e-10	ENSG00000137076	TLN1
ENSG00000213626.13	996.72	0.607587	0.186805	4.30105e-05	0.00149083	ENSG00000213626	LBH
ENSG00000119866.22	437.389	0.606699	0.118413	1.57688e-08	2.29416e-06	ENSG00000119866	BCL11A
ENSG00000111859.17	931.226	0.603525	0.233452	0.000327658	0.00709518	ENSG00000111859	NEDD9
ENSG00000165300.8	194.284	0.601987	0.208684	0.000151634	0.00397396	ENSG00000165300	SLITRK5
ENSG00000204060.8	393.561	0.597234	0.184173	4.66662e-05	0.00156356	ENSG00000204060	FOXO6
ENSG00000272077.1	299.523	0.593871	0.151401	4.2186e-06	0.000230595	ENSG00000272077	ENSG00000272077
ENSG00000205269.6	2074.77	0.560934	0.0744601	2.36088e-15	3.4744e-12	ENSG00000205269	TMEM170B
ENSG00000137710.17	2225.76	0.545631	0.0629595	2.2432e-19	7.15262e-16	ENSG00000137710	RDX
ENSG00000168546.11	124.927	0.543443	0.224668	0.000583903	0.0115641	ENSG00000168546	GFRA2
ENSG00000178695.6	1533.32	0.54309	0.0799095	6.98053e-13	4.68589e-10	ENSG00000178695	KCTD12
ENSG00000135414.10	2585.73	0.5409	0.0759203	5.1953e-14	5.37264e-11	ENSG00000135414	GDF11
ENSG00000155893.13	1393.86	0.539939	0.0844151	8.55424e-12	4.16888e-09	ENSG00000155893	PXYLP1
ENSG00000162951.11	97.4607	0.534433	0.232884	0.000788339	0.0148739	ENSG00000162951	LRRTM1
ENSG00000138162.19	1502.88	0.530727	0.0786432	8.41614e-13	5.45808e-10	ENSG00000138162	TACC2
ENSG00000259994.1	105.896	0.526783	0.235034	0.000888546	0.0164482	ENSG00000259994	ENSG00000259994
ENSG00000066923.19	147.038	0.523421	0.245532	0.00116511	0.0206202	ENSG00000066923	STAG3
ENSG00000145934.17	370.483	0.519589	0.121293	9.58586e-07	6.70537e-05	ENSG00000145934	TENM2
ENSG00000181104.7	1498.39	0.515289	0.0867598	1.60943e-10	4.77378e-08	ENSG00000181104	F2R
ENSG00000235890.2	1355.3	0.514531	0.180416	0.000186941	0.00452717	ENSG00000235890	TSPEAR-AS1
ENSG00000066468.24	107.118	0.513902	0.25017	0.00135819	0.0234198	ENSG00000066468	FGFR2
ENSG00000128609.16	2012.62	0.512893	0.0757683	7.40868e-13	4.88756e-10	ENSG00000128609	NDUFA5
ENSG00000166831.9	890.69	0.50681	0.082169	3.62436e-11	1.37306e-08	ENSG00000166831	RBPMS2
ENSG00000113272.14	878.974	0.505758	0.0912604	1.63789e-09	3.47149e-07	ENSG00000113272	THG1L
ENSG00000170017.12	9406.64	0.504894	0.0963133	8.46779e-09	1.37289e-06	ENSG00000170017	ALCAM
ENSG00000119314.16	2691.5	0.504716	0.0694055	1.49134e-14	1.84075e-11	ENSG00000119314	PTBP3
ENSG00000124216.4	405.2	0.501466	0.11237	4.44087e-07	3.62307e-05	ENSG00000124216	SNAI1
ENSG00000291263.1	139.276	0.499369	0.209621	0.000656691	0.0128038	ENSG00000291263	SMG1P7
ENSG00000112531.17	2497.54	0.496154	0.0775744	8.82521e-12	4.16888e-09	ENSG00000112531	QKI
ENSG00000133065.11	1661.8	0.494836	0.0712869	2.29012e-13	1.90493e-10	ENSG00000133065	SLC41A1
ENSG00000113083.15	371.838	0.494715	0.106971	2.02533e-07	1.95202e-05	ENSG00000113083	LOX
ENSG00000189184.12	773.666	0.493129	0.104636	1.33769e-07	1.36856e-05	ENSG00000189184	PCDH18
ENSG00000206052.11	1232.21	0.488476	0.0902632	3.77392e-09	6.84367e-07	ENSG00000206052	DOK6
ENSG00000064042.18	9769.55	0.485024	0.0504979	4.1584e-23	2.65188e-19	ENSG00000064042	LIMCH1
ENSG00000049540.19	2386	0.483624	0.0728182	1.43164e-12	8.86611e-10	ENSG00000049540	ELN
ENSG00000112902.12	1489.89	0.481128	0.0954125	2.46164e-08	3.36107e-06	ENSG00000112902	SEMA5A
ENSG00000288658.2	160.8	0.480184	0.204345	0.000726213	0.0139634	ENSG00000288658	ENSG00000288658
ENSG00000184402.15	1569.31	0.475677	0.072366	2.53822e-12	1.41253e-09	ENSG00000184402	SS18L1
ENSG00000182912.6	2227.6	0.475061	0.20709	0.000838465	0.0156575	ENSG00000182912	TSPEAR-AS2
ENSG00000184428.13	1405.6	0.473227	0.0779365	7.17061e-11	2.44972e-08	ENSG00000184428	TOP1MT
ENSG00000180776.17	1194.49	0.471139	0.0930861	2.2124e-08	3.08953e-06	ENSG00000180776	ZDHHC20
ENSG00000115461.5	7466.58	0.471132	0.0389979	5.50503e-35	2.10639e-30	ENSG00000115461	IGFBP5
ENSG00000101938.15	338.898	0.469903	0.120113	4.71637e-06	0.000250991	ENSG00000101938	CHRDL1
ENSG00000156298.13	903.384	0.469431	0.107558	6.86688e-07	5.23401e-05	ENSG00000156298	TSPAN7
ENSG00000275807.1	103.987	0.469317	0.274453	0.00268207	0.0413806	ENSG00000275807	ENSG00000275807
ENSG00000214338.11	406.957	0.467961	0.112732	1.828e-06	0.000113731	ENSG00000214338	SOGA3
ENSG00000184486.10	606.957	0.466295	0.117546	3.15492e-06	0.000179638	ENSG00000184486	POU3F2
ENSG00000053438.11	4382.48	0.465016	0.0552751	1.49998e-18	4.41491e-15	ENSG00000053438	NNAT
ENSG00000210140.1	1264.64	0.464797	0.109163	1.08385e-06	7.43216e-05	ENSG00000210140	MT-TC
ENSG00000283498.1	191.242	0.463643	0.162897	0.000195606	0.0047013	ENSG00000283498	MIR1244-2
ENSG00000105784.16	342.242	0.462679	0.136365	3.46066e-05	0.00127078	ENSG00000105784	RUNDC3B
ENSG00000144674.19	3073	0.461543	0.0648502	6.28695e-14	6.16814e-11	ENSG00000144674	GOLGA4
ENSG00000121904.19	111.507	0.457831	0.228287	0.00159236	0.0267112	ENSG00000121904	CSMD2
ENSG00000184564.11	1031.61	0.457383	0.0991927	2.19203e-07	2.08123e-05	ENSG00000184564	SLITRK6
ENSG00000152784.16	265.612	0.456883	0.183426	0.000542209	0.0109079	ENSG00000152784	PRDM8
ENSG00000261678.3	1307.03	0.456434	0.087675	1.05011e-08	1.65352e-06	ENSG00000261678	SCRT1
ENSG00000148737.18	306.261	0.454619	0.136202	4.41197e-05	0.00149792	ENSG00000148737	TCF7L2
ENSG00000086666.19	1304.98	0.453556	0.0901061	2.78936e-08	3.71878e-06	ENSG00000086666	ZFAND6
ENSG00000116539.14	5474.27	0.451147	0.0582539	3.41175e-16	5.43932e-13	ENSG00000116539	ASH1L
ENSG00000128245.15	4726.27	0.449275	0.0704914	1.07918e-11	4.74628e-09	ENSG00000128245	YWHAH
ENSG00000078246.17	2180.81	0.448193	0.0558504	3.62387e-17	8.66627e-14	ENSG00000078246	TULP3
ENSG00000108406.10	3892.13	0.442262	0.127858	2.60918e-05	0.0010064	ENSG00000108406	DHX40
ENSG00000145391.14	2013.56	0.437496	0.0679895	7.80421e-12	3.92911e-09	ENSG00000145391	SETD7
ENSG00000197093.11	414.312	0.437265	0.150954	0.000176668	0.00435877	ENSG00000197093	GAL3ST4
ENSG00000260400.1	213.312	0.43564	0.199239	0.00112341	0.0199745	ENSG00000260400	ENSG00000260400
ENSG00000104722.14	9272.84	0.435373	0.123207	2.17093e-05	0.000863476	ENSG00000104722	NEFM
ENSG00000196313.13	10177.7	0.435351	0.0452001	3.10517e-23	2.37626e-19	ENSG00000196313	POM121
ENSG00000151690.15	1559.79	0.429	0.0600709	5.88787e-14	5.92862e-11	ENSG00000151690	MFSD6
ENSG00000250091.3	352.757	0.427769	0.116857	1.36612e-05	0.000594	ENSG00000250091	DNAH10OS
ENSG00000105323.18	21550.6	0.426482	0.0409737	2.91015e-27	3.71211e-23	ENSG00000105323	HNRNPUL1
ENSG00000146938.16	1207.84	0.426419	0.0821806	1.15823e-08	1.80152e-06	ENSG00000146938	NLGN4X
ENSG00000025796.14	4710.55	0.424407	0.058356	1.91303e-14	2.21813e-11	ENSG00000025796	SEC63
ENSG00000100916.14	470.727	0.42365	0.0978231	9.13524e-07	6.473e-05	ENSG00000100916	BRMS1L
ENSG00000272391.6	12271.5	0.422391	0.0457521	1.69037e-21	9.23978e-18	ENSG00000272391	POM121C
ENSG00000134352.21	1319.34	0.421977	0.0905074	1.91556e-07	1.86978e-05	ENSG00000134352	IL6ST
ENSG00000176771.18	403.842	0.42175	0.120652	2.54782e-05	0.000985715	ENSG00000176771	NCKAP5
ENSG00000213853.10	1021.17	0.421704	0.0921574	2.7753e-07	2.51638e-05	ENSG00000213853	EMP2
ENSG00000123989.15	2689.78	0.421698	0.0829786	1.8569e-08	2.66107e-06	ENSG00000123989	CHPF
ENSG00000129422.15	516.117	0.417943	0.157468	0.000357888	0.00767163	ENSG00000129422	MTUS1
ENSG00000058091.17	1852.42	0.414666	0.0863468	9.35096e-08	1.02948e-05	ENSG00000058091	CDK14
ENSG00000085224.23	9291.33	0.414449	0.0531862	4.0946e-16	6.26686e-13	ENSG00000085224	ATRX
ENSG00000100092.24	441.763	0.413935	0.116074	2.00467e-05	0.000808267	ENSG00000100092	SH3BP1
ENSG00000120137.7	6410.54	0.4136	0.0573894	1.11926e-14	1.42755e-11	ENSG00000120137	PANK3
ENSG00000134698.11	1054.43	0.411895	0.0667499	4.58658e-11	1.67139e-08	ENSG00000134698	AGO4
ENSG00000210196.2	2542.81	0.410952	0.154107	0.000359152	0.00769011	ENSG00000210196	MT-TP
ENSG00000047932.14	1384.32	0.410856	0.076702	4.33389e-09	7.74896e-07	ENSG00000047932	GOPC
ENSG00000164823.11	492.875	0.410306	0.105008	7.51841e-06	0.000363229	ENSG00000164823	OSGIN2
ENSG00000005893.17	984.931	0.410145	0.0801699	1.87654e-08	2.67919e-06	ENSG00000005893	LAMP2
ENSG00000163618.18	300.539	0.40969	0.151366	0.000321214	0.0069833	ENSG00000163618	CADPS
ENSG00000129244.9	497.216	0.408889	0.140582	0.000183082	0.00445198	ENSG00000129244	ATP1B2
ENSG00000114796.16	1456.92	0.406744	0.0667656	7.34165e-11	2.48596e-08	ENSG00000114796	KLHL24
ENSG00000288924.1	216.229	0.406284	0.187955	0.00121285	0.0213225	ENSG00000288924	ENSG00000288924
ENSG00000105894.13	1273.07	0.406103	0.063178	8.79421e-12	4.16888e-09	ENSG00000105894	PTN
ENSG00000168214.22	2761.49	0.40605	0.0541691	2.8942e-15	4.10151e-12	ENSG00000168214	RBPJ
ENSG00000144369.14	1812.72	0.40555	0.0749084	3.72881e-09	6.81981e-07	ENSG00000144369	FAM171B
ENSG00000196581.11	394.745	0.404791	0.171465	0.000785438	0.0148338	ENSG00000196581	AJAP1
ENSG00000138668.20	20574.7	0.402097	0.0572352	1.44336e-13	1.31493e-10	ENSG00000138668	HNRNPD
ENSG00000109466.14	527.066	0.400196	0.11528	2.90446e-05	0.00109816	ENSG00000109466	KLHL2
ENSG00000144711.17	3657.84	0.398167	0.0562138	9.39616e-14	8.76891e-11	ENSG00000144711	IQSEC1
ENSG00000198961.10	3580.7	0.39799	0.0572725	2.54158e-13	2.02601e-10	ENSG00000198961	PJA2
ENSG00000175155.11	403.108	0.397963	0.128741	0.000105416	0.00297021	ENSG00000175155	YPEL2
ENSG00000196338.15	776.021	0.396502	0.112616	2.372e-05	0.000929918	ENSG00000196338	NLGN3
ENSG00000088038.20	4359.8	0.394251	0.056685	2.18224e-13	1.85553e-10	ENSG00000088038	CNOT3
ENSG00000183718.6	309.903	0.389431	0.163123	0.000808399	0.0151775	ENSG00000183718	TRIM52
ENSG00000132819.17	1379.84	0.386956	0.0710537	3.33338e-09	6.19443e-07	ENSG00000132819	RBM38
ENSG00000168779.21	1682.51	0.386769	0.0674575	6.65617e-10	1.66764e-07	ENSG00000168779	SHOX2
ENSG00000169379.17	556.132	0.386275	0.119151	6.67257e-05	0.00207422	ENSG00000169379	ARL13B
ENSG00000151617.17	205.049	0.384099	0.205059	0.00220382	0.035297	ENSG00000151617	EDNRA
ENSG00000261971.9	168.02	0.383945	0.217248	0.00276281	0.0424211	ENSG00000261971	MMP25-AS1
ENSG00000108349.17	7177.16	0.383837	0.0474805	5.06454e-17	1.07658e-13	ENSG00000108349	CASC3
ENSG00000180008.9	1779.03	0.383165	0.0756261	2.62601e-08	3.52557e-06	ENSG00000180008	SOCS4
ENSG00000064300.9	281.396	0.37883	0.207504	0.00255645	0.0398844	ENSG00000064300	NGFR
ENSG00000137815.15	4568.58	0.374855	0.0510326	1.73744e-14	2.07749e-11	ENSG00000137815	RTF1
ENSG00000127804.13	1432.04	0.374586	0.077347	8.52413e-08	9.59291e-06	ENSG00000127804	METTL16
ENSG00000181085.15	352.211	0.371795	0.177138	0.00153417	0.0258941	ENSG00000181085	MAPK15
ENSG00000132846.6	1299.52	0.369758	0.0765304	9.36303e-08	1.02948e-05	ENSG00000132846	ZBED3
ENSG00000115966.18	2000.57	0.369166	0.0681181	3.62556e-09	6.66946e-07	ENSG00000115966	ATF2
ENSG00000224546.2	173.35	0.367376	0.208575	0.00297756	0.0451925	ENSG00000224546	EIF4BP3
ENSG00000109654.16	1979.46	0.365016	0.0564464	7.44434e-12	3.82462e-09	ENSG00000109654	TRIM2
ENSG00000169504.15	4215.1	0.363885	0.0704222	1.55643e-08	2.28175e-06	ENSG00000169504	CLIC4
ENSG00000143995.20	1306.36	0.362017	0.0731817	4.74509e-08	5.83799e-06	ENSG00000143995	MEIS1
ENSG00000086848.15	423.196	0.361768	0.134993	0.00040001	0.00844678	ENSG00000086848	ALG9
ENSG00000143376.14	2693.31	0.361719	0.0596932	9.62689e-11	3.01929e-08	ENSG00000143376	SNX27
ENSG00000197928.11	628.661	0.361609	0.110803	6.3864e-05	0.0020096	ENSG00000197928	ZNF677
ENSG00000126247.11	6268.7	0.361428	0.0574718	2.11485e-11	8.60857e-09	ENSG00000126247	CAPNS1
ENSG00000136159.4	1244.5	0.360946	0.0887247	3.05336e-06	0.000175421	ENSG00000136159	NUDT15
ENSG00000270872.2	176.263	0.360706	0.184186	0.00216037	0.0347028	ENSG00000270872	SRGAP2D
ENSG00000152413.15	897.241	0.360597	0.0860244	1.7689e-06	0.000111114	ENSG00000152413	HOMER1
ENSG00000134970.14	1062.73	0.360408	0.0813776	6.6324e-07	5.10614e-05	ENSG00000134970	TMED7
ENSG00000003989.18	495.242	0.357877	0.153804	0.000944666	0.0173527	ENSG00000003989	SLC7A2
ENSG00000171033.13	1739.47	0.354784	0.0749903	1.32005e-07	1.35413e-05	ENSG00000171033	PKIA
ENSG00000112290.13	5648.19	0.354728	0.0419197	1.63142e-18	4.4588e-15	ENSG00000112290	WASF1
ENSG00000165288.11	1630.27	0.35366	0.0588561	1.19301e-10	3.59433e-08	ENSG00000165288	BRWD3
ENSG00000090857.14	1633.83	0.352412	0.075915	3.16991e-07	2.82071e-05	ENSG00000090857	PDPR
ENSG00000102882.12	2285.06	0.352285	0.0697376	2.98797e-08	3.956e-06	ENSG00000102882	MAPK3
ENSG00000164938.14	868.001	0.351951	0.0986864	2.23566e-05	0.000883711	ENSG00000164938	TP53INP1
ENSG00000113638.14	637.55	0.351584	0.115062	0.000102412	0.00289728	ENSG00000113638	TTC33
ENSG00000095794.21	348.239	0.351327	0.116115	0.000149479	0.00393639	ENSG00000095794	CREM
ENSG00000112984.12	3272.15	0.351275	0.0608321	4.15486e-10	1.11956e-07	ENSG00000112984	KIF20A
ENSG00000287271.1	161.011	0.351211	0.175732	0.00204938	0.0331426	ENSG00000287271	ENSG00000287271
ENSG00000048540.16	1725.98	0.349934	0.0690561	3.04433e-08	4.01673e-06	ENSG00000048540	LMO3
ENSG00000164211.13	1192.75	0.349607	0.0990982	2.70786e-05	0.00103519	ENSG00000164211	STARD4
ENSG00000170873.19	422.059	0.349449	0.105428	6.06757e-05	0.00194279	ENSG00000170873	MTSS1
ENSG00000155052.15	380.493	0.347792	0.140156	0.000685876	0.0132947	ENSG00000155052	CNTNAP5
ENSG00000198929.13	153.606	0.347718	0.195034	0.00302177	0.0457366	ENSG00000198929	NOS1AP
ENSG00000176788.9	6052.02	0.347023	0.0661724	1.2814e-08	1.93795e-06	ENSG00000176788	BASP1
ENSG00000175894.18	526.954	0.345635	0.163807	0.00153959	0.0259626	ENSG00000175894	TSPEAR
ENSG00000178568.16	888.992	0.344524	0.0858835	3.97809e-06	0.000219962	ENSG00000178568	ERBB4
ENSG00000115107.20	397.67	0.344435	0.134009	0.000554862	0.0111196	ENSG00000115107	STEAP3
ENSG00000104081.14	561.838	0.34428	0.105944	6.93358e-05	0.00214817	ENSG00000104081	BMF
ENSG00000256087.7	325.989	0.344212	0.145949	0.000961499	0.0176028	ENSG00000256087	ZNF432
ENSG00000169855.21	2924.4	0.344	0.0676161	2.92555e-08	3.88682e-06	ENSG00000169855	ROBO1
ENSG00000158966.16	2997.39	0.343481	0.0634876	4.7212e-09	8.32476e-07	ENSG00000158966	CACHD1
ENSG00000143494.16	945.154	0.341708	0.102779	6.11697e-05	0.00195534	ENSG00000143494	VASH2
ENSG00000117523.18	22813.7	0.341531	0.0426063	8.53474e-17	1.63282e-13	ENSG00000117523	PRRC2C
ENSG00000078369.19	27917.3	0.341229	0.0521177	5.59639e-12	2.93335e-09	ENSG00000078369	GNB1
ENSG00000158158.12	1347.12	0.340579	0.0713962	1.20542e-07	1.26019e-05	ENSG00000158158	CNNM4
ENSG00000104427.13	625.1	0.338618	0.0808854	2.09805e-06	0.000127425	ENSG00000104427	ZC2HC1A
ENSG00000139200.14	2770.38	0.337187	0.0504304	1.84511e-12	1.06969e-09	ENSG00000139200	PIANP
ENSG00000106415.13	8664.66	0.337092	0.048277	1.99487e-13	1.73477e-10	ENSG00000106415	GLCCI1
ENSG00000166167.18	1385.22	0.336614	0.0690383	7.50683e-08	8.62337e-06	ENSG00000166167	BTRC
ENSG00000130816.17	15122.4	0.335493	0.055023	7.73654e-11	2.57411e-08	ENSG00000130816	DNMT1
ENSG00000157657.15	6441.98	0.334918	0.0473391	1.76025e-13	1.56634e-10	ENSG00000157657	ZNF618
ENSG00000074219.14	1076.12	0.334053	0.0890806	1.21615e-05	0.000537613	ENSG00000074219	TEAD2
ENSG00000214193.11	337.318	0.332923	0.181607	0.00291814	0.0444141	ENSG00000214193	SH3D21
ENSG00000176887.7	18271.4	0.332761	0.047952	3.19613e-13	2.46546e-10	ENSG00000176887	SOX11
ENSG00000205133.12	612.477	0.331393	0.100325	6.58372e-05	0.00205141	ENSG00000205133	TRIQK
ENSG00000105649.10	1588.7	0.331112	0.109126	0.000155904	0.00403609	ENSG00000105649	RAB3A
ENSG00000236534.1	265.195	0.330753	0.160508	0.00189271	0.0309623	ENSG00000236534	H3P36
ENSG00000165973.19	428.45	0.328295	0.180813	0.00303005	0.0458257	ENSG00000165973	NELL1
ENSG00000118513.20	560.076	0.328001	0.101757	8.45869e-05	0.00253053	ENSG00000118513	MYB
ENSG00000152818.20	1015.67	0.32777	0.103018	0.000101664	0.00287933	ENSG00000152818	UTRN
ENSG00000146648.21	382.802	0.327686	0.123825	0.000483171	0.00990229	ENSG00000146648	EGFR
ENSG00000105409.19	3103.86	0.326418	0.0605725	6.06335e-09	1.01311e-06	ENSG00000105409	ATP1A3
ENSG00000178694.10	690.828	0.326278	0.0910092	2.25467e-05	0.000890303	ENSG00000178694	NSUN3
ENSG00000163291.14	1090.8	0.325427	0.073935	7.15416e-07	5.3992e-05	ENSG00000163291	PAQR3
ENSG00000100154.15	4228.16	0.325044	0.0490914	2.64665e-12	1.4467e-09	ENSG00000100154	TTC28
ENSG00000134853.12	1489.54	0.324867	0.0979749	6.26567e-05	0.0019865	ENSG00000134853	PDGFRA
ENSG00000124380.11	1465.6	0.32452	0.0805425	4.22627e-06	0.000230685	ENSG00000124380	SNRNP27
ENSG00000170049.10	534.886	0.323896	0.128368	0.000684667	0.0132847	ENSG00000170049	KCNAB3
ENSG00000100167.21	2933.52	0.32283	0.0607815	7.11188e-09	1.17294e-06	ENSG00000100167	SEPTIN3
ENSG00000168092.14	6335.76	0.322409	0.0481044	1.4598e-12	8.86611e-10	ENSG00000168092	PAFAH1B2
ENSG00000291093.1	473.188	0.320646	0.106545	0.000166149	0.00419136	ENSG00000291093	SVIL-AS1
ENSG00000152377.15	780.987	0.320584	0.129475	0.000783676	0.0148298	ENSG00000152377	SPOCK1
ENSG00000122557.11	1178.58	0.320327	0.0796672	5.17621e-06	0.000269466	ENSG00000122557	HERPUD2
ENSG00000183248.12	5376.15	0.320006	0.0648384	1.07678e-07	1.15732e-05	ENSG00000183248	PRR36
ENSG00000175274.19	3123.11	0.319528	0.0628998	2.59845e-08	3.50086e-06	ENSG00000175274	TP53I11
ENSG00000120149.9	338.417	0.319046	0.142612	0.00140423	0.0240479	ENSG00000120149	MSX2
ENSG00000160746.13	510.44	0.318473	0.110331	0.000263264	0.00590807	ENSG00000160746	ANO10
ENSG00000144619.15	1101.68	0.3184	0.0652035	8.34142e-08	9.41498e-06	ENSG00000144619	CNTN4
ENSG00000138600.11	1058.25	0.318369	0.0764966	2.60246e-06	0.000152493	ENSG00000138600	SPPL2A
ENSG00000138160.7	5173.25	0.318204	0.0628136	3.52895e-08	4.53114e-06	ENSG00000138160	KIF11
ENSG00000150510.17	768.981	0.317939	0.094136	5.05373e-05	0.00167421	ENSG00000150510	FAM124A
ENSG00000135655.16	832.007	0.317919	0.0926544	4.11225e-05	0.00146916	ENSG00000135655	USP15
ENSG00000128283.7	237.275	0.316429	0.171611	0.00301319	0.0456424	ENSG00000128283	CDC42EP1
ENSG00000105605.8	3762.75	0.315598	0.0509904	2.71105e-11	1.04781e-08	ENSG00000105605	CACNG7
ENSG00000204673.11	5346.66	0.314675	0.0494825	1.80403e-11	7.58546e-09	ENSG00000204673	AKT1S1
ENSG00000197744.5	359.49	0.314548	0.138466	0.00128194	0.0223874	ENSG00000197744	PTMAP2
ENSG00000100644.17	10442.9	0.314525	0.0416797	3.59832e-15	4.91724e-12	ENSG00000100644	HIF1A
ENSG00000168765.19	487.457	0.314509	0.122367	0.00078535	0.0148338	ENSG00000168765	GSTM4
ENSG00000100626.17	355.65	0.314139	0.12385	0.000642935	0.0125834	ENSG00000100626	GALNT16
ENSG00000147364.17	1385.1	0.313581	0.0851929	1.63558e-05	0.000693049	ENSG00000147364	FBXO25
ENSG00000232573.1	449.856	0.313259	0.103504	0.000163574	0.00419136	ENSG00000232573	RPL3P4
ENSG00000143153.14	7086.35	0.312967	0.0991017	0.000112337	0.00313292	ENSG00000143153	ATP1B1
ENSG00000118579.13	1780.28	0.312731	0.0623831	4.14321e-08	5.14713e-06	ENSG00000118579	MED28
ENSG00000105270.15	6349.63	0.310502	0.0548587	1.23542e-09	2.79709e-07	ENSG00000105270	CLIP3
ENSG00000116191.19	1412.8	0.310251	0.0588009	1.17698e-08	1.82326e-06	ENSG00000116191	RALGPS2
ENSG00000141380.14	4585.08	0.308869	0.0540669	7.98778e-10	1.93441e-07	ENSG00000141380	SS18
ENSG00000118689.15	5464.09	0.307869	0.058937	1.26604e-08	1.92232e-06	ENSG00000118689	FOXO3
ENSG00000104969.11	7172.53	0.307601	0.0495426	4.06053e-11	1.49392e-08	ENSG00000104969	SGTA
ENSG00000184305.16	273.569	0.30743	0.153683	0.00218362	0.0350083	ENSG00000184305	CCSER1
ENSG00000168268.11	10555.8	0.306973	0.057403	6.98184e-09	1.15648e-06	ENSG00000168268	NT5DC2
ENSG00000086200.17	831.197	0.306855	0.0882958	3.83507e-05	0.00138697	ENSG00000086200	IPO11
ENSG00000117122.14	2839.87	0.306769	0.0474222	8.72548e-12	4.16888e-09	ENSG00000117122	MFAP2
ENSG00000179833.4	997.971	0.305508	0.0940154	8.58132e-05	0.00255694	ENSG00000179833	SERTAD2
ENSG00000058804.12	2870.26	0.304678	0.066257	3.45856e-07	3.02134e-05	ENSG00000058804	NDC1
ENSG00000143320.9	699.741	0.304609	0.116636	0.000602878	0.0118948	ENSG00000143320	CRABP2
ENSG00000105887.11	13528.6	0.304169	0.0833911	1.98471e-05	0.00080191	ENSG00000105887	MTPN
ENSG00000290018.1	1432.07	0.303891	0.0632482	1.30191e-07	1.34087e-05	ENSG00000290018	ENSG00000290018
ENSG00000173114.13	6605.2	0.302122	0.0610911	5.79934e-08	6.86998e-06	ENSG00000173114	LRRN3
ENSG00000131398.15	1721.68	0.302029	0.0835872	2.3288e-05	0.000915796	ENSG00000131398	KCNC3
ENSG00000105829.13	514.126	0.301994	0.125448	0.000962094	0.0176048	ENSG00000105829	BET1
ENSG00000077514.9	1234.67	0.301715	0.0667497	5.24497e-07	4.12939e-05	ENSG00000077514	POLD3
ENSG00000084093.19	1019.47	0.300468	0.0949342	0.000112701	0.0031385	ENSG00000084093	REST
ENSG00000146281.6	1763.28	0.299021	0.0555198	6.11787e-09	1.01777e-06	ENSG00000146281	PM20D2
ENSG00000215397.4	1079.87	0.297949	0.0732256	3.77625e-06	0.000209407	ENSG00000215397	SCRT2
ENSG00000126821.8	404.642	0.297454	0.108322	0.000380621	0.00811348	ENSG00000126821	SGPP1
ENSG00000090054.16	1312.95	0.297145	0.0614078	1.16507e-07	1.23488e-05	ENSG00000090054	SPTLC1
ENSG00000233762.3	1288.61	0.296263	0.0749351	6.19812e-06	0.000310417	ENSG00000233762	RPS15P4
ENSG00000288701.1	15696.3	0.295312	0.0496715	1.83563e-10	5.36159e-08	ENSG00000288701	PRRC2B
ENSG00000015133.20	1739.32	0.290678	0.0626548	3.14486e-07	2.80493e-05	ENSG00000015133	CCDC88C
ENSG00000204314.12	237.05	0.288451	0.148945	0.0029073	0.0442666	ENSG00000204314	PRRT1
ENSG00000196411.10	1013.46	0.287735	0.0842197	5.23369e-05	0.00172486	ENSG00000196411	EPHB4
ENSG00000138802.11	2064.71	0.287114	0.0574671	6.06091e-08	7.092e-06	ENSG00000138802	SEC24B
ENSG00000260032.2	11570.8	0.28696	0.0490254	4.30729e-10	1.15252e-07	ENSG00000260032	NORAD
ENSG00000184226.15	1684.74	0.286659	0.0847168	4.64362e-05	0.0015597	ENSG00000184226	PCDH9
ENSG00000265972.6	3025.16	0.285692	0.139416	0.0022885	0.0364702	ENSG00000265972	TXNIP
ENSG00000143819.13	428.186	0.285079	0.124713	0.00142915	0.0244014	ENSG00000143819	EPHX1
ENSG00000160352.16	2311.97	0.284899	0.0588057	1.18983e-07	1.25417e-05	ENSG00000160352	ZNF714
ENSG00000158321.19	7361.84	0.283928	0.0540946	9.35718e-09	1.49181e-06	ENSG00000158321	AUTS2
ENSG00000185565.13	1858.72	0.283575	0.0598054	1.89565e-07	1.85507e-05	ENSG00000185565	LSAMP
ENSG00000104967.8	5757.65	0.283206	0.0459617	7.43047e-11	2.49397e-08	ENSG00000104967	NOVA2
ENSG00000143622.12	765.728	0.282574	0.109906	0.000701302	0.013532	ENSG00000143622	RIT1
ENSG00000141542.11	415.402	0.281883	0.134499	0.00218396	0.0350083	ENSG00000141542	RAB40B
ENSG00000106799.14	2415.82	0.281851	0.0765014	1.99419e-05	0.00080489	ENSG00000106799	TGFBR1
ENSG00000090905.19	4916.58	0.279625	0.0527729	1.03638e-08	1.64543e-06	ENSG00000090905	TNRC6A
ENSG00000074603.19	1711.5	0.279417	0.0730677	1.15994e-05	0.000517741	ENSG00000074603	DPP8
ENSG00000048392.13	569.411	0.279164	0.106675	0.000645226	0.0126025	ENSG00000048392	RRM2B
ENSG00000197121.15	3077.92	0.278882	0.0539142	2.2205e-08	3.08956e-06	ENSG00000197121	PGAP1
ENSG00000173744.18	2692.85	0.278839	0.0691385	4.88163e-06	0.000257636	ENSG00000173744	AGFG1
ENSG00000230629.2	340.166	0.278073	0.137536	0.00259154	0.0402436	ENSG00000230629	RPS23P8
ENSG00000163785.14	1780.6	0.277883	0.0691426	5.37275e-06	0.000277432	ENSG00000163785	RYK
ENSG00000140943.18	4662.44	0.277635	0.048535	1.2433e-09	2.79838e-07	ENSG00000140943	MBTPS1
ENSG00000169410.11	3046.52	0.276766	0.0548453	3.79408e-08	4.79877e-06	ENSG00000169410	PTPN9
ENSG00000157654.19	895.77	0.276709	0.113744	0.000978368	0.0178518	ENSG00000157654	PALM2AKAP2
ENSG00000110427.17	1514.75	0.276426	0.0694841	6.26768e-06	0.000313491	ENSG00000110427	KIAA1549L
ENSG00000107485.18	33196.7	0.276264	0.034725	1.3207e-16	2.297e-13	ENSG00000107485	GATA3
ENSG00000138083.5	10651	0.276196	0.0534564	1.90441e-08	2.70887e-06	ENSG00000138083	SIX3
ENSG00000100614.18	2186.11	0.276191	0.0573439	1.50555e-07	1.50804e-05	ENSG00000100614	PPM1A
ENSG00000104313.20	1740.15	0.275434	0.103518	0.000575369	0.0114306	ENSG00000104313	EYA1
ENSG00000065615.14	1467.19	0.275364	0.0876869	0.000129123	0.00348915	ENSG00000065615	CYB5R4
ENSG00000090060.19	8029.36	0.274729	0.0480719	1.20742e-09	2.74997e-07	ENSG00000090060	PAPOLA
ENSG00000236088.12	533.352	0.273807	0.0874184	0.000143228	0.00380578	ENSG00000236088	COX10-DT
ENSG00000102409.10	2259.94	0.272733	0.0520466	1.57148e-08	2.29416e-06	ENSG00000102409	BEX4
ENSG00000099917.17	3845.74	0.272631	0.0536468	3.18828e-08	4.16359e-06	ENSG00000099917	MED15
ENSG00000007202.16	6322.22	0.27216	0.0441641	6.73531e-11	2.34285e-08	ENSG00000007202	BLTP2
ENSG00000214655.11	3613.31	0.27196	0.0547673	6.56289e-08	7.60957e-06	ENSG00000214655	ZSWIM8
ENSG00000112658.8	2284.84	0.271654	0.0634848	1.77142e-06	0.000111114	ENSG00000112658	SRF
ENSG00000281649.3	1754.02	0.271637	0.0667484	3.61389e-06	0.000201572	ENSG00000281649	EBLN3P
ENSG00000139998.16	1486.72	0.270615	0.062504	1.43318e-06	9.31034e-05	ENSG00000139998	RAB15
ENSG00000068305.19	1763.53	0.270239	0.0611883	8.53701e-07	6.19832e-05	ENSG00000068305	MEF2A
ENSG00000054793.14	2477.77	0.270233	0.0667687	4.8281e-06	0.000256224	ENSG00000054793	ATP9A
ENSG00000146842.17	2108.39	0.270181	0.0520335	2.40051e-08	3.30399e-06	ENSG00000146842	TMEM209
ENSG00000197329.12	1256.35	0.268958	0.0863875	0.000165804	0.00419136	ENSG00000197329	PELI1
ENSG00000151692.15	4215.09	0.268868	0.0569304	2.22017e-07	2.10273e-05	ENSG00000151692	RNF144A
ENSG00000164715.6	5067.87	0.268776	0.0390387	5.984e-13	4.08868e-10	ENSG00000164715	LMTK2
ENSG00000123200.17	8399.36	0.268131	0.038978	4.40952e-13	3.12447e-10	ENSG00000123200	ZC3H13
ENSG00000097033.15	2000.89	0.267951	0.0558493	1.86694e-07	1.83166e-05	ENSG00000097033	SH3GLB1
ENSG00000165997.5	2072.9	0.267863	0.0720069	1.77121e-05	0.000736651	ENSG00000165997	ARL5B
ENSG00000142794.19	700.843	0.267802	0.0993178	0.000561559	0.0112203	ENSG00000142794	NBPF3
ENSG00000116237.16	3966.48	0.26749	0.053393	5.83992e-08	6.87547e-06	ENSG00000116237	ICMT
ENSG00000135250.17	4222.22	0.267446	0.0436392	7.85098e-11	2.58967e-08	ENSG00000135250	SRPK2
ENSG00000163171.8	9841.48	0.267139	0.0488474	4.45373e-09	7.92619e-07	ENSG00000163171	CDC42EP3
ENSG00000114861.24	876.39	0.267004	0.0959447	0.000472027	0.00969355	ENSG00000114861	FOXP1
ENSG00000113593.12	687.506	0.265218	0.097009	0.000473747	0.00971955	ENSG00000113593	PPWD1
ENSG00000056097.16	5327.04	0.264824	0.042889	7.16476e-11	2.44972e-08	ENSG00000056097	ZFR
ENSG00000120251.22	719.085	0.264568	0.0986733	0.000566972	0.011299	ENSG00000120251	GRIA2
ENSG00000140470.15	493.188	0.263891	0.127148	0.00255638	0.0398844	ENSG00000140470	ADAMTS17
ENSG00000214753.4	2377.9	0.26379	0.0587969	7.90941e-07	5.84242e-05	ENSG00000214753	HNRNPUL2
ENSG00000145354.12	1049.35	0.263134	0.0855895	0.000179506	0.00438039	ENSG00000145354	CISD2
ENSG00000159840.16	3345.92	0.262966	0.0608002	1.44817e-06	9.39086e-05	ENSG00000159840	ZYX
ENSG00000075407.19	1441.11	0.262812	0.0767056	5.07142e-05	0.00167861	ENSG00000075407	ZNF37A
ENSG00000148143.13	5036.18	0.262139	0.0565473	3.4444e-07	3.02134e-05	ENSG00000148143	ZNF462
ENSG00000171681.13	3455.96	0.261787	0.0607394	1.58617e-06	0.000101203	ENSG00000171681	ATF7IP
ENSG00000187123.15	452.892	0.260677	0.133146	0.00318256	0.0477276	ENSG00000187123	LYPD6
ENSG00000170802.17	1009.12	0.26039	0.0681622	1.27096e-05	0.00055734	ENSG00000170802	FOXN2
ENSG00000070018.9	2344.94	0.260171	0.0697607	1.79176e-05	0.000740369	ENSG00000070018	LRP6
ENSG00000125827.9	2740.26	0.259575	0.0556518	3.64499e-07	3.13554e-05	ENSG00000125827	TMX4
ENSG00000142156.16	3343.15	0.258447	0.0601599	1.79599e-06	0.000112104	ENSG00000142156	COL6A1
ENSG00000215114.10	2895.3	0.258409	0.0475818	5.71145e-09	9.75613e-07	ENSG00000215114	UBXN2B
ENSG00000006468.15	606.329	0.258157	0.132375	0.00317483	0.0476387	ENSG00000006468	ETV1
ENSG00000105662.16	1980.36	0.258004	0.0602806	2.05307e-06	0.00012509	ENSG00000105662	CRTC1
ENSG00000140367.12	636.33	0.257706	0.0984611	0.000695311	0.0134435	ENSG00000140367	UBE2Q2
ENSG00000134371.14	1707.71	0.257549	0.0713725	2.97589e-05	0.00112073	ENSG00000134371	CDC73
ENSG00000172667.11	1937.48	0.257478	0.0532551	1.36897e-07	1.39311e-05	ENSG00000172667	ZMAT3
ENSG00000062485.19	9654.12	0.257274	0.0397509	9.19665e-12	4.29136e-09	ENSG00000062485	CS
ENSG00000154727.11	1188.57	0.257191	0.068757	1.75731e-05	0.00073246	ENSG00000154727	GABPA
ENSG00000153317.15	8381.07	0.257026	0.0402241	1.96052e-11	8.15387e-09	ENSG00000153317	ASAP1
ENSG00000106392.11	1004.39	0.256262	0.085853	0.000244661	0.00554261	ENSG00000106392	C1GALT1
ENSG00000253738.3	887.064	0.256011	0.0736395	4.53935e-05	0.00153456	ENSG00000253738	OTUD6B-AS1
ENSG00000176142.13	733.598	0.255787	0.08755	0.000301936	0.00663964	ENSG00000176142	TMEM39A
ENSG00000139154.16	905.229	0.255448	0.0802932	0.000125404	0.00340548	ENSG00000139154	AEBP2
ENSG00000132821.12	1491.23	0.2553	0.0702758	2.63468e-05	0.00101419	ENSG00000132821	VSTM2L
ENSG00000080802.21	1835.35	0.254983	0.0526603	1.3937e-07	1.41452e-05	ENSG00000080802	CNOT4
ENSG00000196562.16	4367.83	0.254918	0.0488193	1.55217e-08	2.28175e-06	ENSG00000196562	SULF2
ENSG00000155592.16	1601.29	0.25458	0.0601735	2.3503e-06	0.000140515	ENSG00000155592	ZKSCAN2
ENSG00000108852.16	1918.15	0.254025	0.0682196	1.92502e-05	0.000784422	ENSG00000108852	MPP2
ENSG00000058600.16	1863.33	0.253921	0.0588901	1.58696e-06	0.000101203	ENSG00000058600	POLR3E
ENSG00000122779.18	7935.81	0.253464	0.0437289	7.42203e-10	1.80885e-07	ENSG00000122779	TRIM24
ENSG00000182247.11	880.366	0.25315	0.0781292	9.52066e-05	0.00277659	ENSG00000182247	UBE2E2
ENSG00000147044.23	2032.95	0.253016	0.0736462	6.20828e-05	0.00197462	ENSG00000147044	CASK
ENSG00000143401.15	8843.62	0.251966	0.0565735	7.18674e-07	5.41311e-05	ENSG00000143401	ANP32E
ENSG00000005483.23	6686.04	0.251927	0.0377486	1.83449e-12	1.06969e-09	ENSG00000005483	KMT2E
ENSG00000068654.17	5147.9	0.25169	0.0476001	1.04762e-08	1.65352e-06	ENSG00000068654	POLR1A
ENSG00000145087.14	622.319	0.250739	0.0980004	0.000879334	0.016333	ENSG00000145087	STXBP5L
ENSG00000143248.13	205129	0.250116	0.044507	2.15351e-09	4.33683e-07	ENSG00000143248	RGS5
ENSG00000167971.16	735.195	0.250103	0.122534	0.00308017	0.0464111	ENSG00000167971	CASKIN1
ENSG00000163110.15	943.141	0.249972	0.0798415	0.000153657	0.0040049	ENSG00000163110	PDLIM5
ENSG00000186174.13	1395.77	0.249706	0.0819051	0.000205924	0.004897	ENSG00000186174	BCL9L
ENSG00000127955.17	1710.63	0.249566	0.0597565	3.07968e-06	0.000175877	ENSG00000127955	GNAI1
ENSG00000171940.14	1032.26	0.249532	0.0720941	5.28907e-05	0.00173862	ENSG00000171940	ZNF217
ENSG00000168172.9	2058.96	0.249448	0.0585506	2.37263e-06	0.000141629	ENSG00000168172	HOOK3
ENSG00000101974.15	3056.5	0.249316	0.0773444	0.000121475	0.00333173	ENSG00000101974	ATP11C
ENSG00000261373.1	859.075	0.249166	0.100245	0.00106641	0.0191208	ENSG00000261373	VPS9D1-AS1
ENSG00000115414.21	3463.23	0.249149	0.0707985	4.36911e-05	0.00149083	ENSG00000115414	FN1
ENSG00000085185.16	3148.7	0.248529	0.0492323	4.02629e-08	5.05108e-06	ENSG00000085185	BCORL1
ENSG00000135622.13	614.28	0.248507	0.104507	0.00140484	0.0240479	ENSG00000135622	SEMA4F
ENSG00000169826.8	1116.13	0.248247	0.0693488	3.39436e-05	0.00125003	ENSG00000169826	CSGALNACT2
ENSG00000001167.15	4167.02	0.247848	0.0454282	5.18729e-09	8.98105e-07	ENSG00000001167	NFYA
ENSG00000122824.11	603.299	0.247657	0.120238	0.00260115	0.040311	ENSG00000122824	NUDT10
ENSG00000140848.17	1420.92	0.247057	0.0706419	4.40881e-05	0.00149792	ENSG00000140848	CPNE2
ENSG00000134453.16	2663.46	0.246878	0.0519721	2.1675e-07	2.0682e-05	ENSG00000134453	RBM17
ENSG00000170185.11	1263.98	0.24668	0.0904021	0.000584462	0.0115692	ENSG00000170185	USP38
ENSG00000065665.21	1352.55	0.245947	0.058286	2.39041e-06	0.000142246	ENSG00000065665	SEC61A2
ENSG00000184863.11	4738.45	0.245916	0.0462706	4.80643e-09	8.43616e-07	ENSG00000184863	RBM33
ENSG00000115963.14	1789.6	0.24589	0.0618012	7.54198e-06	0.000363908	ENSG00000115963	RND3
ENSG00000140836.17	9370.34	0.245713	0.0606771	5.14993e-06	0.000268463	ENSG00000140836	ZFHX3
ENSG00000164244.21	1858.08	0.245455	0.0596825	4.19686e-06	0.000230064	ENSG00000164244	PRRC1
ENSG00000033800.14	2229.77	0.24528	0.0656764	1.88514e-05	0.000772282	ENSG00000033800	PIAS1
ENSG00000134758.14	1081.14	0.244982	0.0608728	4.05359e-06	0.000223491	ENSG00000134758	RNF138
ENSG00000103494.16	780.832	0.244841	0.0960722	0.000919518	0.0169559	ENSG00000103494	RPGRIP1L
ENSG00000139505.13	1191.13	0.244616	0.0884157	0.000503445	0.0102628	ENSG00000139505	MTMR6
ENSG00000132676.16	3909.69	0.243981	0.0433717	1.74109e-09	3.6604e-07	ENSG00000132676	DAP3
ENSG00000074657.14	6569.5	0.243707	0.0362094	1.51036e-12	9.02984e-10	ENSG00000074657	ZNF532
ENSG00000143469.21	1969.87	0.24363	0.0690533	4.09904e-05	0.00146739	ENSG00000143469	SYT14
ENSG00000099365.11	798.387	0.243527	0.0889423	0.000579438	0.0114935	ENSG00000099365	STX1B
ENSG00000132424.17	4198.08	0.243201	0.0620553	9.76615e-06	0.000450763	ENSG00000132424	PNISR
ENSG00000006459.11	1438.72	0.24287	0.0646814	1.83625e-05	0.000756301	ENSG00000006459	KDM7A
ENSG00000122691.13	9709.44	0.24251	0.101032	0.00137758	0.0236475	ENSG00000122691	TWIST1
ENSG00000048052.25	6333.09	0.242094	0.0457777	1.67674e-08	2.41935e-06	ENSG00000048052	HDAC9
ENSG00000213516.10	1777.89	0.242052	0.0736674	0.000105207	0.0029665	ENSG00000213516	RBMXL1
ENSG00000150471.17	1708.1	0.241828	0.0640767	1.86916e-05	0.000767378	ENSG00000150471	ADGRL3
ENSG00000125648.15	3986.39	0.241814	0.0437128	4.06846e-09	7.30852e-07	ENSG00000125648	SLC25A23
ENSG00000255529.9	680.105	0.241751	0.113491	0.00259561	0.0402631	ENSG00000255529	POLR2M
ENSG00000065413.20	1939.32	0.24147	0.071176	6.54583e-05	0.00204127	ENSG00000065413	ANKRD44
ENSG00000125257.16	998.506	0.241394	0.0909162	0.000685163	0.0132876	ENSG00000125257	ABCC4
ENSG00000012983.12	1908.49	0.240973	0.051372	2.4337e-07	2.27124e-05	ENSG00000012983	MAP4K5
ENSG00000156504.17	1273.71	0.24058	0.0791007	0.000217091	0.00512398	ENSG00000156504	PABIR2
ENSG00000155545.20	1509.34	0.239456	0.0783962	0.000212706	0.00503636	ENSG00000155545	MIER3
ENSG00000087448.11	2206.1	0.238704	0.0749126	0.000147611	0.00390328	ENSG00000087448	KLHL42
ENSG00000172493.23	1262.68	0.238204	0.0898309	0.000645183	0.0126025	ENSG00000172493	AFF1
ENSG00000066084.13	3213.7	0.237714	0.0553507	1.86894e-06	0.000115527	ENSG00000066084	DIP2B
ENSG00000159409.15	13454.2	0.237544	0.0382998	2.31477e-11	9.22605e-09	ENSG00000159409	CELF3
ENSG00000287126.1	540.61	0.236708	0.109534	0.00250307	0.0392199	ENSG00000287126	ENSG00000287126
ENSG00000160233.8	798.266	0.236533	0.0924605	0.000949282	0.0174125	ENSG00000160233	LRRC3
ENSG00000115904.15	5386.8	0.236345	0.0352605	2.54723e-12	1.41253e-09	ENSG00000115904	SOS1
ENSG00000184675.11	941.233	0.235847	0.0771722	0.000316268	0.00689392	ENSG00000184675	AMER1
ENSG00000100393.15	3928.55	0.235644	0.0616728	1.48715e-05	0.000638066	ENSG00000100393	EP300
ENSG00000078043.16	1303.61	0.235554	0.0642608	2.89445e-05	0.00109545	ENSG00000078043	PIAS2
ENSG00000197601.14	1578.15	0.235101	0.0721226	0.000113637	0.00315764	ENSG00000197601	FAR1
ENSG00000076067.14	1080.01	0.234532	0.0755691	0.000193064	0.00464897	ENSG00000076067	RBMS2
ENSG00000198743.7	1063.77	0.234185	0.0822471	0.000428292	0.00895504	ENSG00000198743	SLC5A3
ENSG00000132485.14	2230.99	0.234151	0.0593736	8.51921e-06	0.000400455	ENSG00000132485	ZRANB2
ENSG00000139697.14	4196.4	0.23407	0.0443945	1.2316e-08	1.88499e-06	ENSG00000139697	SBNO1
ENSG00000117707.17	9765.65	0.233675	0.0438899	1.12583e-08	1.75827e-06	ENSG00000117707	PROX1
ENSG00000139767.10	2283.31	0.23357	0.0598096	1.05322e-05	0.000479754	ENSG00000139767	SRRM4
ENSG00000135341.19	3057.09	0.233427	0.0599144	1.14908e-05	0.000514235	ENSG00000135341	MAP3K7
ENSG00000157064.11	5884.85	0.233187	0.0425061	5.06251e-09	8.80485e-07	ENSG00000157064	NMNAT2
ENSG00000156650.14	3523.23	0.233051	0.0443457	1.34574e-08	2.02725e-06	ENSG00000156650	KAT6B
ENSG00000067842.19	854.414	0.231612	0.0881059	0.000809113	0.0151835	ENSG00000067842	ATP2B3
ENSG00000184905.9	891.742	0.231415	0.0852686	0.000683439	0.0132676	ENSG00000184905	TCEAL2
ENSG00000161082.13	1895.08	0.231361	0.0605755	1.19613e-05	0.000530947	ENSG00000161082	CELF5
ENSG00000066422.7	1033.57	0.231257	0.082635	0.000518136	0.0104952	ENSG00000066422	ZBTB11
ENSG00000136859.10	781.056	0.231248	0.0895404	0.000962531	0.0176048	ENSG00000136859	ANGPTL2
ENSG00000116667.15	4939.1	0.231179	0.055631	4.31844e-06	0.000234046	ENSG00000116667	C1orf21
ENSG00000164040.18	1330.86	0.230925	0.0769283	0.000274616	0.00612691	ENSG00000164040	PGRMC2
ENSG00000004777.19	2205.1	0.230184	0.0862304	0.000461853	0.0095215	ENSG00000004777	ARHGAP33
ENSG00000176842.16	655.544	0.229748	0.0986414	0.00180429	0.0297063	ENSG00000176842	IRX5
ENSG00000124767.7	4405.09	0.228948	0.0719731	0.000140285	0.00374059	ENSG00000124767	GLO1
ENSG00000145687.17	1659.03	0.228743	0.0667457	9.63981e-05	0.00279854	ENSG00000145687	SSBP2
ENSG00000162849.16	5726.63	0.228352	0.046349	9.75202e-08	1.06593e-05	ENSG00000162849	KIF26B
ENSG00000163939.19	7040.35	0.228298	0.0401915	2.04874e-09	4.21458e-07	ENSG00000163939	PBRM1
ENSG00000134901.14	760.556	0.228236	0.100953	0.00205244	0.0331781	ENSG00000134901	POGLUT2
ENSG00000155760.3	782.047	0.227761	0.0859806	0.000771081	0.0146276	ENSG00000155760	FZD7
ENSG00000165914.15	1171.89	0.227053	0.076009	0.000307371	0.00674365	ENSG00000165914	TTC7B
ENSG00000166949.17	1313.84	0.226837	0.0725813	0.000189203	0.00457614	ENSG00000166949	SMAD3
ENSG00000179981.11	1026.95	0.226067	0.0727238	0.000205412	0.00489089	ENSG00000179981	TSHZ1
ENSG00000114019.15	1353.9	0.225858	0.0865264	0.000854677	0.0159291	ENSG00000114019	AMOTL2
ENSG00000105879.13	3654.83	0.225462	0.0402761	2.71002e-09	5.23704e-07	ENSG00000105879	CBLL1
ENSG00000162623.16	649.111	0.2254	0.0932026	0.00143948	0.0245558	ENSG00000162623	TYW3
ENSG00000060237.19	12880.4	0.225331	0.0346736	9.57273e-12	4.41303e-09	ENSG00000060237	WNK1
ENSG00000168993.15	2552.7	0.225297	0.0524871	2.318e-06	0.000139018	ENSG00000168993	CPLX1
ENSG00000108947.5	3319.04	0.225217	0.0526267	2.23836e-06	0.000135302	ENSG00000108947	EFNB3
ENSG00000115275.15	1728.8	0.224987	0.0622874	3.80819e-05	0.00138546	ENSG00000115275	MOGS
ENSG00000177169.10	3227.55	0.224927	0.0577985	1.00522e-05	0.000460857	ENSG00000177169	ULK1
ENSG00000198169.9	977.232	0.224782	0.0758836	0.000332408	0.00718584	ENSG00000198169	ZNF251
ENSG00000184349.14	1237.18	0.224615	0.0698853	0.000142814	0.00380005	ENSG00000184349	EFNA5
ENSG00000156467.10	3099.52	0.223625	0.0539221	3.28773e-06	0.000186092	ENSG00000156467	UQCRB
ENSG00000120896.14	1946.04	0.223469	0.0767531	0.000389924	0.00827814	ENSG00000120896	SORBS3
ENSG00000154122.14	1952.08	0.222777	0.0669897	0.000101154	0.00286913	ENSG00000154122	ANKH
ENSG00000285053.1	564.646	0.22277	0.0989492	0.00229997	0.0366073	ENSG00000285053	ENSG00000285053
ENSG00000116254.18	1078.24	0.222749	0.0932157	0.00163231	0.0273216	ENSG00000116254	CHD5
ENSG00000092201.10	17562.7	0.222684	0.0402168	2.93119e-09	5.52493e-07	ENSG00000092201	SUPT16H
ENSG00000259663.2	1499.27	0.222663	0.0687081	0.000119324	0.00328941	ENSG00000259663	ISL1-DT
ENSG00000119596.18	9935.45	0.22252	0.0419677	9.2775e-09	1.48529e-06	ENSG00000119596	YLPM1
ENSG00000080546.14	696.272	0.222333	0.0826041	0.00079112	0.014919	ENSG00000080546	SESN1
ENSG00000147862.18	11165.8	0.222085	0.0476146	2.34515e-07	2.20473e-05	ENSG00000147862	NFIB
ENSG00000137776.17	4986.35	0.221916	0.0508253	1.42878e-06	9.29751e-05	ENSG00000137776	SLTM
ENSG00000115561.16	1902.06	0.221777	0.0714551	0.000203553	0.00486784	ENSG00000115561	CHMP3
ENSG00000132510.11	6234.55	0.221016	0.0647968	6.03544e-05	0.00193827	ENSG00000132510	KDM6B
ENSG00000235655.3	2199.08	0.220784	0.0680573	0.000135207	0.00363048	ENSG00000235655	H3P6
ENSG00000182827.9	2026.19	0.220762	0.0630293	5.57364e-05	0.00182121	ENSG00000182827	ACBD3
ENSG00000170558.10	6037.75	0.22075	0.0369362	2.60532e-10	7.38426e-08	ENSG00000170558	CDH2
ENSG00000245680.11	853.782	0.220685	0.0783194	0.000644182	0.0126014	ENSG00000245680	ZNF585B
ENSG00000134186.12	2867.54	0.219995	0.0438399	5.76652e-08	6.8523e-06	ENSG00000134186	PRPF38B
ENSG00000143368.10	8957.01	0.219956	0.0336257	8.78758e-12	4.16888e-09	ENSG00000143368	SF3B4
ENSG00000180354.16	2475.47	0.219829	0.0671738	0.000121358	0.00333173	ENSG00000180354	MTURN
ENSG00000143033.18	1526.34	0.219762	0.0665847	0.000118262	0.00326712	ENSG00000143033	MTF2
ENSG00000138757.15	8578.62	0.219147	0.0444966	1.14831e-07	1.2205e-05	ENSG00000138757	G3BP2
ENSG00000167771.6	3375.33	0.219042	0.0630054	7.93669e-05	0.00238855	ENSG00000167771	RCOR2
ENSG00000078804.13	2126.45	0.218502	0.0637437	7.52871e-05	0.00229174	ENSG00000078804	TP53INP2
ENSG00000149428.21	8993.92	0.218004	0.0364636	2.93481e-10	8.19668e-08	ENSG00000149428	HYOU1
ENSG00000100426.7	5367.85	0.217999	0.0423993	3.50792e-08	4.51931e-06	ENSG00000100426	ZBED4
ENSG00000127946.17	6634.14	0.21778	0.0445618	1.46782e-07	1.47797e-05	ENSG00000127946	HIP1
ENSG00000125656.11	2728.13	0.217693	0.0498275	1.62023e-06	0.000102811	ENSG00000125656	CLPP
ENSG00000141582.15	1053.61	0.217098	0.0914955	0.00165642	0.0276525	ENSG00000141582	CBX4
ENSG00000108443.14	1879.74	0.217071	0.0654959	9.95962e-05	0.002846	ENSG00000108443	RPS6KB1
ENSG00000259956.2	6823.09	0.216729	0.057129	1.8579e-05	0.000764397	ENSG00000259956	RBM15B
ENSG00000155380.13	3506.23	0.216517	0.0562861	1.48984e-05	0.000638066	ENSG00000155380	SLC16A1
ENSG00000169045.19	26524.1	0.21605	0.0382406	2.52344e-09	4.90123e-07	ENSG00000169045	HNRNPH1
ENSG00000142235.13	890.391	0.216031	0.097434	0.00260306	0.0403242	ENSG00000142235	LMTK3
ENSG00000112511.18	1445.03	0.215979	0.0798397	0.000748949	0.0142928	ENSG00000112511	PHF1
ENSG00000123066.9	2942.56	0.215714	0.053428	7.25456e-06	0.000353607	ENSG00000123066	MED13L
ENSG00000067167.8	1477.74	0.215439	0.0592886	3.25183e-05	0.0012045	ENSG00000067167	TRAM1
ENSG00000145555.15	1361.95	0.215369	0.0894807	0.0017111	0.028294	ENSG00000145555	MYO10
ENSG00000115421.13	876.599	0.215288	0.0920434	0.00185172	0.0303566	ENSG00000115421	PAPOLG
ENSG00000175745.15	1472.15	0.215208	0.0828194	0.00100043	0.0181765	ENSG00000175745	NR2F1
ENSG00000115540.15	662.312	0.21437	0.098411	0.00288811	0.0440621	ENSG00000115540	MOB4
ENSG00000170396.9	1011.16	0.214336	0.0772488	0.000630367	0.0123564	ENSG00000170396	ZNF804A
ENSG00000139445.18	897.755	0.21406	0.0876267	0.00135786	0.0234198	ENSG00000139445	FOXN4
ENSG00000146757.14	1282.96	0.213891	0.0897424	0.00176374	0.0290888	ENSG00000146757	ZNF92
ENSG00000118707.11	1654.4	0.213435	0.0595671	4.22039e-05	0.00149083	ENSG00000118707	TGIF2
ENSG00000172687.14	921.971	0.213322	0.0739861	0.000485962	0.00994883	ENSG00000172687	ZNF738
ENSG00000181007.9	710.279	0.21321	0.101191	0.00333351	0.0497038	ENSG00000181007	ZFP82
ENSG00000136451.9	5724.66	0.213158	0.0372737	1.55929e-09	3.33314e-07	ENSG00000136451	VEZF1
ENSG00000132970.14	2007.06	0.213152	0.0666434	0.000166138	0.00419136	ENSG00000132970	WASF3
ENSG00000189403.15	23831.8	0.213096	0.04924	1.94893e-06	0.000119506	ENSG00000189403	HMGB1
ENSG00000068438.15	1617.49	0.212178	0.0621599	8.10822e-05	0.0024352	ENSG00000068438	FTSJ1
ENSG00000147687.19	698.747	0.211864	0.0998672	0.00330234	0.0493584	ENSG00000147687	TATDN1
ENSG00000258890.8	1949.69	0.211693	0.0782459	0.000815863	0.0152876	ENSG00000258890	CEP95
ENSG00000107669.19	1634.33	0.211558	0.0802107	0.000830915	0.0155241	ENSG00000107669	ATE1
ENSG00000164104.12	19292.9	0.211498	0.0494603	2.2818e-06	0.000137574	ENSG00000164104	HMGB2
ENSG00000048991.18	5374.34	0.211283	0.0366941	1.2869e-09	2.86283e-07	ENSG00000048991	R3HDM1
ENSG00000116574.6	1581.57	0.211123	0.0807487	0.000999198	0.0181626	ENSG00000116574	RHOU
ENSG00000157077.16	1161.76	0.210864	0.0769422	0.000742267	0.0141723	ENSG00000157077	ZFYVE9
ENSG00000134987.13	1818.68	0.210659	0.0617925	7.66084e-05	0.0023264	ENSG00000134987	WDR36
ENSG00000173905.9	5095.17	0.210466	0.0376902	3.44879e-09	6.37493e-07	ENSG00000173905	GOLIM4
ENSG00000167182.16	2515.98	0.210361	0.0590998	6.19042e-05	0.00197222	ENSG00000167182	SP2
ENSG00000164684.13	17803.8	0.210251	0.0287329	4.57362e-14	5.00001e-11	ENSG00000164684	ZNF704
ENSG00000109689.20	1254	0.210136	0.0752256	0.000610445	0.012009	ENSG00000109689	STIM2
ENSG00000197380.11	1354.07	0.209959	0.0615528	8.38399e-05	0.00251014	ENSG00000197380	DACT3
ENSG00000171634.19	10887.3	0.209864	0.0421082	5.8191e-08	6.8721e-06	ENSG00000171634	BPTF
ENSG00000105127.10	1449.61	0.209373	0.0838746	0.00143652	0.0245162	ENSG00000105127	AKAP8
ENSG00000132024.18	2077.61	0.209372	0.0528448	1.05566e-05	0.000480293	ENSG00000132024	CC2D1A
ENSG00000205189.13	1627.32	0.209198	0.07193	0.000450437	0.00932634	ENSG00000205189	ZBTB10
ENSG00000140199.13	1472.41	0.20884	0.0694561	0.00031294	0.00684229	ENSG00000140199	SLC12A6
ENSG00000065609.15	2553.23	0.208831	0.0612713	8.24139e-05	0.00246938	ENSG00000065609	SNAP91
ENSG00000072041.18	1461.84	0.208774	0.0637888	0.000137133	0.00366932	ENSG00000072041	SLC6A15
ENSG00000163125.16	5645.24	0.208478	0.0425108	1.24187e-07	1.29125e-05	ENSG00000163125	RPRD2
ENSG00000166348.20	1352.43	0.208421	0.0748091	0.000576452	0.0114462	ENSG00000166348	USP54
ENSG00000172977.13	652.958	0.208273	0.0962656	0.00317227	0.0476189	ENSG00000172977	KAT5
ENSG00000157796.18	895.603	0.208155	0.0785848	0.000969759	0.0177286	ENSG00000157796	WDR19
ENSG00000121390.19	2434.81	0.207875	0.0520074	8.30947e-06	0.000392351	ENSG00000121390	PSPC1
ENSG00000183684.8	5350.57	0.207723	0.0605127	8.9931e-05	0.00264695	ENSG00000183684	ALYREF
ENSG00000213676.13	1458.09	0.207288	0.0799618	0.00108663	0.0194198	ENSG00000213676	ATF6B
ENSG00000091972.18	1453.22	0.206894	0.0645806	0.000175834	0.00434622	ENSG00000091972	CD200
ENSG00000204138.13	5677.31	0.206817	0.0448992	6.79684e-07	5.20135e-05	ENSG00000204138	PHACTR4
ENSG00000139990.18	2765.41	0.206453	0.0506224	5.25853e-06	0.000273008	ENSG00000139990	DCAF5
ENSG00000111676.15	16547.2	0.206001	0.0467473	1.11319e-06	7.56557e-05	ENSG00000111676	ATN1
ENSG00000005882.12	875.052	0.205751	0.088113	0.0023105	0.0366722	ENSG00000005882	PDK2
ENSG00000172943.21	2554.93	0.205102	0.0542188	1.98393e-05	0.00080191	ENSG00000172943	PHF8
ENSG00000133216.17	4573.64	0.204462	0.0470903	2.69199e-06	0.000157015	ENSG00000133216	EPHB2
ENSG00000149926.14	4608.33	0.204008	0.0570264	4.70833e-05	0.00157616	ENSG00000149926	TLCD3B
ENSG00000115825.11	5682.89	0.203395	0.0500397	5.81662e-06	0.000295959	ENSG00000115825	PRKD3
ENSG00000132780.17	15575.9	0.202904	0.0387304	1.98943e-08	2.80891e-06	ENSG00000132780	NASP
ENSG00000104067.17	4500.97	0.20286	0.0488903	3.07518e-06	0.000175877	ENSG00000104067	TJP1
ENSG00000127511.10	2804.27	0.20269	0.0494171	5.56936e-06	0.000286425	ENSG00000127511	SIN3B
ENSG00000183426.17	706.023	0.202325	0.0855449	0.00205519	0.0331945	ENSG00000183426	NPIPA1
ENSG00000086475.15	4500.35	0.201988	0.0452666	8.5059e-07	6.19832e-05	ENSG00000086475	SEPHS1
ENSG00000116731.23	2925.85	0.201667	0.0492638	5.69396e-06	0.000290878	ENSG00000116731	PRDM2
ENSG00000101901.13	1181.26	0.20082	0.0622098	0.000170923	0.00424401	ENSG00000101901	ALG13
ENSG00000164985.15	13550.8	0.200728	0.0302607	4.85359e-12	2.57935e-09	ENSG00000164985	PSIP1
ENSG00000114127.11	1093.51	0.200537	0.0678369	0.000401085	0.00846014	ENSG00000114127	XRN1
ENSG00000119396.12	3057.21	0.200431	0.059012	9.92576e-05	0.002846	ENSG00000119396	RAB14
ENSG00000224078.15	2202.43	0.200163	0.0706001	0.000565058	0.0112726	ENSG00000224078	SNHG14
ENSG00000119397.19	1409.58	0.199683	0.0628997	0.000208144	0.00494365	ENSG00000119397	CNTRL
ENSG00000099246.18	1553.13	0.199314	0.0619015	0.000180169	0.00439377	ENSG00000099246	RAB18
ENSG00000080845.19	5649.25	0.199244	0.0413339	2.19149e-07	2.08123e-05	ENSG00000080845	DLGAP4
ENSG00000178202.14	1493.61	0.199166	0.088801	0.00248828	0.039036	ENSG00000178202	POGLUT3
ENSG00000205208.5	1780.68	0.198877	0.0754326	0.000821214	0.0153653	ENSG00000205208	C4orf46
ENSG00000096063.16	2352.84	0.198765	0.0597352	0.000129977	0.00350728	ENSG00000096063	SRPK1
ENSG00000072364.13	6116.22	0.198746	0.0415243	2.65873e-07	2.44596e-05	ENSG00000072364	AFF4
ENSG00000140396.13	2739.12	0.198438	0.048716	6.62708e-06	0.000327424	ENSG00000140396	NCOA2
ENSG00000070756.17	59380.3	0.198147	0.0340339	7.01369e-10	1.73139e-07	ENSG00000070756	PABPC1
ENSG00000139174.12	1725.45	0.197882	0.0787231	0.00145512	0.0248006	ENSG00000139174	PRICKLE1
ENSG00000137504.15	1914.71	0.197196	0.0756161	0.0010682	0.019144	ENSG00000137504	CREBZF
ENSG00000184838.15	1149.93	0.196651	0.0705264	0.00070628	0.0136075	ENSG00000184838	PRR16
ENSG00000145920.15	8510.94	0.196566	0.03933	9.70665e-08	1.0642e-05	ENSG00000145920	CPLX2
ENSG00000011258.16	2964.49	0.195522	0.053545	3.84468e-05	0.00138782	ENSG00000011258	MBTD1
ENSG00000125534.10	6761.92	0.194732	0.0571566	9.75608e-05	0.00282801	ENSG00000125534	PPDPF
ENSG00000197498.13	1300.47	0.194685	0.0682428	0.000596115	0.0117755	ENSG00000197498	RPF2
ENSG00000119707.14	7198.14	0.194652	0.0517682	3.12693e-05	0.00116841	ENSG00000119707	RBM25
ENSG00000198840.2	31328.4	0.194383	0.0513257	4.7797e-05	0.00159725	ENSG00000198840	MT-ND3
ENSG00000138764.15	1730.45	0.194216	0.0692116	0.000682454	0.0132552	ENSG00000138764	CCNG2
ENSG00000153936.18	1265.76	0.194144	0.0800062	0.00191452	0.0312522	ENSG00000153936	HS2ST1
ENSG00000182836.11	2056.87	0.194139	0.0679241	0.000544775	0.0109479	ENSG00000182836	PLCXD3
ENSG00000108946.17	6900.45	0.194092	0.0394019	1.20511e-07	1.26019e-05	ENSG00000108946	PRKAR1A
ENSG00000162430.18	7593.19	0.194054	0.0426761	7.76115e-07	5.76631e-05	ENSG00000162430	SELENON
ENSG00000074181.9	2433.15	0.19397	0.0787916	0.00170847	0.028294	ENSG00000074181	NOTCH3
ENSG00000144278.15	1183.24	0.193666	0.0796225	0.00187625	0.0307061	ENSG00000144278	GALNT13
ENSG00000153132.13	1036.16	0.193661	0.0828384	0.00237485	0.0375027	ENSG00000153132	CLGN
ENSG00000196705.8	1172.28	0.19358	0.0883132	0.00335862	0.0499849	ENSG00000196705	ZNF431
ENSG00000114423.23	1467.41	0.19352	0.0631461	0.000311104	0.00680994	ENSG00000114423	CBLB
ENSG00000204842.18	4001.04	0.193012	0.0435227	1.51275e-06	9.71178e-05	ENSG00000204842	ATXN2
ENSG00000167654.18	8021.77	0.193002	0.0386545	8.99634e-08	1.00066e-05	ENSG00000167654	ATCAY
ENSG00000158417.11	6478.58	0.19292	0.0452763	3.04408e-06	0.000175152	ENSG00000158417	EIF5B
ENSG00000011426.11	3953.76	0.19272	0.053647	3.61977e-05	0.0013216	ENSG00000011426	ANLN
ENSG00000198408.14	3185.24	0.192635	0.0527109	3.91916e-05	0.00141204	ENSG00000198408	OGA
ENSG00000197183.15	3130.59	0.192019	0.0466763	5.95912e-06	0.000301606	ENSG00000197183	NOL4L
ENSG00000118160.14	1033.56	0.191404	0.0854173	0.00309298	0.0465748	ENSG00000118160	SLC8A2
ENSG00000135365.17	4422.3	0.191091	0.0396454	2.64162e-07	2.44146e-05	ENSG00000135365	PHF21A
ENSG00000100243.22	2174.66	0.190765	0.0559648	0.000112668	0.0031385	ENSG00000100243	CYB5R3
ENSG00000127603.32	11347.2	0.190558	0.0557911	9.51312e-05	0.00277651	ENSG00000127603	MACF1
ENSG00000166851.15	5490.84	0.190357	0.0485253	1.42209e-05	0.000613455	ENSG00000166851	PLK1
ENSG00000180357.10	7167.15	0.189863	0.036166	2.46834e-08	3.36107e-06	ENSG00000180357	ZNF609
ENSG00000198265.12	4817.45	0.189314	0.0416699	8.97392e-07	6.39421e-05	ENSG00000198265	HELZ
ENSG00000171552.14	1875.06	0.189296	0.0629623	0.000397696	0.0084165	ENSG00000171552	BCL2L1
ENSG00000020922.13	1413.2	0.189076	0.057241	0.000150988	0.00395973	ENSG00000020922	MRE11
ENSG00000067191.17	963.21	0.189028	0.0799487	0.00232413	0.0368537	ENSG00000067191	CACNB1
ENSG00000196535.20	2627.16	0.188894	0.0486049	1.63552e-05	0.000693049	ENSG00000196535	MYO18A
ENSG00000179912.21	1201.78	0.188822	0.0750387	0.00155355	0.0261406	ENSG00000179912	R3HDM2
ENSG00000183337.18	10799	0.188596	0.0387346	1.44479e-07	1.46249e-05	ENSG00000183337	BCOR
ENSG00000125686.12	5576.68	0.188556	0.0407547	5.0721e-07	4.01809e-05	ENSG00000125686	MED1
ENSG00000198353.8	1548.51	0.188538	0.0600179	0.000256856	0.00577782	ENSG00000198353	HOXC4
ENSG00000143434.17	1053.42	0.188397	0.0804326	0.00250251	0.0392199	ENSG00000143434	SEMA6C
ENSG00000109132.7	11000.5	0.188388	0.0392164	2.73818e-07	2.49693e-05	ENSG00000109132	PHOX2B
ENSG00000179104.9	1736.76	0.187872	0.0635471	0.000458655	0.00946576	ENSG00000179104	TMTC2
ENSG00000058668.16	1200.01	0.187381	0.0684406	0.000864162	0.0160746	ENSG00000058668	ATP2B4
ENSG00000109046.15	2363.98	0.187088	0.0759397	0.00165399	0.0276239	ENSG00000109046	WSB1
ENSG00000158528.12	1962.44	0.186922	0.0534279	7.42352e-05	0.00226512	ENSG00000158528	PPP1R9A
ENSG00000047644.20	1190.82	0.186338	0.0782974	0.00233133	0.0369526	ENSG00000047644	WWC3
ENSG00000162613.18	10527	0.186125	0.0394969	4.1976e-07	3.49158e-05	ENSG00000162613	FUBP1
ENSG00000074054.21	6742.34	0.185803	0.0465789	7.78975e-06	0.00037304	ENSG00000074054	CLASP1
ENSG00000165632.9	1697.98	0.18564	0.0588741	0.000229853	0.00536927	ENSG00000165632	TAF3
ENSG00000166128.13	936.592	0.185555	0.0760951	0.00213838	0.0343785	ENSG00000166128	RAB8B
ENSG00000130224.15	964.98	0.184978	0.0712639	0.00132982	0.0231076	ENSG00000130224	LRCH2
ENSG00000126705.15	2047.28	0.184928	0.0631079	0.000501643	0.0102425	ENSG00000126705	AHDC1
ENSG00000129351.18	32003.3	0.184737	0.0372001	5.56861e-08	6.65849e-06	ENSG00000129351	ILF3
ENSG00000126945.9	3349.04	0.184493	0.0476767	1.7672e-05	0.000735783	ENSG00000126945	HNRNPH2
ENSG00000142599.20	8601.21	0.18394	0.0481738	2.05832e-05	0.000828153	ENSG00000142599	RERE
ENSG00000167889.13	2352.4	0.18387	0.0486686	2.62069e-05	0.00100982	ENSG00000167889	MGAT5B
ENSG00000118058.25	6930.41	0.18273	0.0581569	0.000228245	0.00533896	ENSG00000118058	KMT2A
ENSG00000066739.12	2078.25	0.182403	0.0609161	0.000455763	0.00942132	ENSG00000066739	ATG2B
ENSG00000168615.13	1053.31	0.182394	0.0779659	0.0025631	0.0398991	ENSG00000168615	ADAM9
ENSG00000008196.13	20407.8	0.182075	0.0324499	2.07991e-09	4.23317e-07	ENSG00000008196	TFAP2B
ENSG00000170525.21	2127.6	0.182063	0.0784979	0.00276731	0.0424731	ENSG00000170525	PFKFB3
ENSG00000162738.7	5125.63	0.182054	0.0394794	7.40158e-07	5.54221e-05	ENSG00000162738	VANGL2
ENSG00000148516.23	3118.41	0.181841	0.0478922	2.5176e-05	0.000978972	ENSG00000148516	ZEB1
ENSG00000168772.12	950.724	0.181743	0.0738937	0.00194577	0.0316543	ENSG00000168772	CXXC4
ENSG00000120063.10	5505.68	0.181599	0.0491103	3.55462e-05	0.00130154	ENSG00000120063	GNA13
ENSG00000278129.2	1404.13	0.181379	0.0575323	0.000265993	0.00595308	ENSG00000278129	ZNF8
ENSG00000137343.18	2684.54	0.181125	0.0526535	8.7024e-05	0.00257326	ENSG00000137343	ATAT1
ENSG00000168610.16	2344.09	0.180955	0.0562298	0.000203987	0.00487288	ENSG00000168610	STAT3
ENSG00000109118.14	3000.81	0.180305	0.0696911	0.00156104	0.0262434	ENSG00000109118	PHF12
ENSG00000196323.14	2133.38	0.179771	0.054065	0.000118345	0.00326712	ENSG00000196323	ZBTB44
ENSG00000165209.19	1998.4	0.179584	0.0606679	0.00051345	0.0104334	ENSG00000165209	STRBP
ENSG00000109458.10	1378.75	0.178416	0.0696053	0.00160116	0.0268354	ENSG00000109458	GAB1
ENSG00000104472.10	1348.39	0.178352	0.0581752	0.000362801	0.00775956	ENSG00000104472	CHRAC1
ENSG00000125944.21	16688.4	0.178284	0.0393266	1.10844e-06	7.56012e-05	ENSG00000125944	HNRNPR
ENSG00000175387.16	3487.98	0.17785	0.0628015	0.000734445	0.0140651	ENSG00000175387	SMAD2
ENSG00000071575.12	3059.62	0.177729	0.0734788	0.00258684	0.0402195	ENSG00000071575	TRIB2
ENSG00000197283.18	2092.78	0.177028	0.0623177	0.000753693	0.0143762	ENSG00000197283	SYNGAP1
ENSG00000182504.12	1378.57	0.17675	0.0747967	0.00256153	0.0398941	ENSG00000182504	CEP97
ENSG00000196132.14	1668.86	0.176399	0.0588991	0.000456375	0.00942838	ENSG00000196132	MYT1
ENSG00000132842.15	1946.43	0.17631	0.0589028	0.000441264	0.00917614	ENSG00000132842	AP3B1
ENSG00000077080.10	2528.99	0.17611	0.0510604	0.000100438	0.00285731	ENSG00000077080	ACTL6B
ENSG00000111707.12	2678.06	0.175631	0.0441207	1.00027e-05	0.000459462	ENSG00000111707	SUDS3
ENSG00000166439.6	838.797	0.175516	0.0772883	0.00327819	0.0490549	ENSG00000166439	RNF169
ENSG00000133657.17	3516.35	0.175434	0.0554017	0.000251245	0.00566916	ENSG00000133657	ATP13A3
ENSG00000163811.12	4327.32	0.174995	0.0395431	1.89101e-06	0.000116204	ENSG00000163811	WDR43
ENSG00000133863.9	1956.71	0.174851	0.0582865	0.000443139	0.00921011	ENSG00000133863	TEX15
ENSG00000113649.14	6577.81	0.174836	0.0377881	1.92571e-07	1.87373e-05	ENSG00000113649	TCERG1
ENSG00000156011.19	1919.71	0.174739	0.0631629	0.000938462	0.0172553	ENSG00000156011	PSD3
ENSG00000174579.5	1552.09	0.17454	0.0573429	0.000425893	0.0089244	ENSG00000174579	MSL2
ENSG00000125676.20	3343.19	0.174246	0.0412043	3.52899e-06	0.000197412	ENSG00000125676	THOC2
ENSG00000173276.14	1425.69	0.173913	0.0617855	0.000820618	0.0153617	ENSG00000173276	ZBTB21
ENSG00000161681.17	3970.11	0.173407	0.0683919	0.001957	0.03181	ENSG00000161681	SHANK1
ENSG00000132639.15	4681.36	0.173363	0.0468845	4.10172e-05	0.00146739	ENSG00000132639	SNAP25
ENSG00000100731.16	2816.2	0.173213	0.0506665	0.000121556	0.00333173	ENSG00000100731	PCNX1
ENSG00000131023.13	2436.8	0.173098	0.0541226	0.000189341	0.00457661	ENSG00000131023	LATS1
ENSG00000143379.13	3482.56	0.173041	0.0435797	1.49618e-05	0.00063822	ENSG00000143379	SETDB1
ENSG00000095787.26	8126.74	0.172714	0.0359503	2.13513e-07	2.04241e-05	ENSG00000095787	WAC
ENSG00000119729.12	2750.42	0.172566	0.0644649	0.00118314	0.0208912	ENSG00000119729	RHOQ
ENSG00000147601.15	1481.18	0.172437	0.0568782	0.000461222	0.0095136	ENSG00000147601	TERF1
ENSG00000008056.14	1577.08	0.172029	0.0646013	0.00137736	0.0236475	ENSG00000008056	SYN1
ENSG00000173542.9	1721.37	0.172021	0.0677057	0.00160492	0.0268866	ENSG00000173542	MOB1B
ENSG00000233369.7	2870.81	0.172	0.0546019	0.000307277	0.00674365	ENSG00000233369	GTF2IP4
ENSG00000145041.17	2777.17	0.171573	0.0518542	0.000201665	0.00482873	ENSG00000145041	DCAF1
ENSG00000066926.13	1226.75	0.171462	0.0622352	0.00102159	0.0184905	ENSG00000066926	FECH
ENSG00000137166.18	2203.95	0.171244	0.0563023	0.000350061	0.00752915	ENSG00000137166	FOXP4
ENSG00000114126.18	2487.22	0.17119	0.0518651	0.000174183	0.00431097	ENSG00000114126	TFDP2
ENSG00000197728.11	10848.2	0.170918	0.0402428	3.97311e-06	0.000219962	ENSG00000197728	RPS26
ENSG00000157450.16	1596.92	0.170665	0.0663857	0.00170647	0.0282783	ENSG00000157450	RNF111
ENSG00000003756.17	1887.49	0.170601	0.0564364	0.000400982	0.00846014	ENSG00000003756	RBM5
ENSG00000157827.20	3061.33	0.170214	0.043706	1.86233e-05	0.000765394	ENSG00000157827	FMNL2
ENSG00000100941.9	4286.93	0.169889	0.0452111	3.33127e-05	0.00122916	ENSG00000100941	PNN
ENSG00000184613.11	2171.81	0.169866	0.0712243	0.00271362	0.0417663	ENSG00000184613	NELL2
ENSG00000065526.13	8958.93	0.169817	0.0426375	1.37112e-05	0.000595495	ENSG00000065526	SPEN
ENSG00000139318.8	1640.63	0.169453	0.06683	0.00231051	0.0366722	ENSG00000139318	DUSP6
ENSG00000184634.17	4377.81	0.169438	0.0452801	3.45205e-05	0.0012692	ENSG00000184634	MED12
ENSG00000158290.19	2302.81	0.168524	0.0538229	0.000290705	0.00644035	ENSG00000158290	CUL4B
ENSG00000120802.14	9276	0.168448	0.0462933	4.13965e-05	0.00147548	ENSG00000120802	TMPO
ENSG00000198815.9	3763.55	0.168314	0.0383805	1.84789e-06	0.000114596	ENSG00000198815	FOXJ3
ENSG00000113269.14	2084.43	0.168268	0.053844	0.000291773	0.00645698	ENSG00000113269	RNF130
ENSG00000078687.18	4377.64	0.168174	0.0554379	0.000416366	0.00874871	ENSG00000078687	TNRC6C
ENSG00000105364.14	2039.19	0.168128	0.0530321	0.000303348	0.00666686	ENSG00000105364	MRPL4
ENSG00000168283.14	1080.52	0.168077	0.0717275	0.00303743	0.0458992	ENSG00000168283	BMI1
ENSG00000117461.15	2221.34	0.167469	0.0708898	0.00295115	0.0448451	ENSG00000117461	PIK3R3
ENSG00000141576.16	3742.62	0.167345	0.0442325	2.78713e-05	0.00106219	ENSG00000141576	RNF157
ENSG00000186298.12	4892.15	0.166891	0.0499867	0.000131021	0.0035255	ENSG00000186298	PPP1CC
ENSG00000004487.18	13497.9	0.166834	0.0409199	9.2437e-06	0.000428717	ENSG00000004487	KDM1A
ENSG00000085511.20	1407.85	0.166607	0.0658062	0.0019723	0.0320179	ENSG00000085511	MAP3K4
ENSG00000151474.23	2121.27	0.166566	0.0530154	0.000319892	0.00696248	ENSG00000151474	FRMD4A
ENSG00000181827.16	4701.67	0.166502	0.0426002	2.56215e-05	0.000990258	ENSG00000181827	RFX7
ENSG00000116127.20	4253.4	0.166464	0.0580711	0.000784447	0.0148338	ENSG00000116127	ALMS1
ENSG00000138018.19	2853.65	0.166398	0.056561	0.000637603	0.0124855	ENSG00000138018	SELENOI
ENSG00000128487.19	1648.39	0.166387	0.0620756	0.00130729	0.0227574	ENSG00000128487	SPECC1
ENSG00000056586.16	3534.35	0.166213	0.0519193	0.000251271	0.00566916	ENSG00000056586	RC3H2
ENSG00000166170.12	1854.45	0.166057	0.0651108	0.00183398	0.0300916	ENSG00000166170	BAG5
ENSG00000173757.11	2342.39	0.165761	0.0636064	0.00153755	0.0259397	ENSG00000173757	STAT5B
ENSG00000025772.8	1752.18	0.165631	0.0579142	0.000779819	0.0147714	ENSG00000025772	TOMM34
ENSG00000141858.12	6003.73	0.165629	0.0411392	1.14623e-05	0.000514235	ENSG00000141858	SAMD1
ENSG00000100897.18	1537.4	0.165215	0.0577857	0.000810001	0.0151881	ENSG00000100897	DCAF11
ENSG00000164631.19	1739.92	0.165202	0.0575103	0.00076244	0.0145141	ENSG00000164631	ZNF12
ENSG00000137492.9	2403.28	0.164985	0.0704504	0.00323479	0.0484623	ENSG00000137492	THAP12
ENSG00000186432.10	3138.17	0.164984	0.0480022	9.60246e-05	0.00278982	ENSG00000186432	KPNA4
ENSG00000135334.9	2510.48	0.164826	0.0568827	0.000671356	0.0130795	ENSG00000135334	AKIRIN2
ENSG00000066654.14	1792.77	0.164533	0.0641839	0.00182819	0.0300352	ENSG00000066654	THUMPD1
ENSG00000184007.22	6995.71	0.164259	0.0410795	1.17444e-05	0.00052314	ENSG00000184007	PTP4A2
ENSG00000133142.19	2535.8	0.163454	0.0498327	0.000251474	0.00566916	ENSG00000133142	TCEAL4
ENSG00000134030.14	3383.26	0.163372	0.0648595	0.00212264	0.0341542	ENSG00000134030	CTIF
ENSG00000130449.6	1873.9	0.163136	0.0566715	0.000991986	0.0180658	ENSG00000130449	ZSWIM6
ENSG00000181222.19	18648.9	0.162916	0.0449407	5.7887e-05	0.00186599	ENSG00000181222	POLR2A
ENSG00000097046.13	1429.3	0.162852	0.0629758	0.00193353	0.0315356	ENSG00000097046	CDC7
ENSG00000165458.15	5505.47	0.162471	0.0464037	0.000104852	0.00295866	ENSG00000165458	INPPL1
ENSG00000135870.12	1954.78	0.162399	0.0653031	0.00233243	0.0369547	ENSG00000135870	RC3H1
ENSG00000122515.16	7257.07	0.162152	0.0460719	9.03329e-05	0.00265673	ENSG00000122515	ZMIZ2
ENSG00000136888.8	3198.73	0.161983	0.0538559	0.000516757	0.0104728	ENSG00000136888	ATP6V1G1
ENSG00000101972.20	4969.8	0.161887	0.0571318	0.000887902	0.0164442	ENSG00000101972	STAG2
ENSG00000153914.16	2410.69	0.161861	0.0654231	0.00221525	0.0354357	ENSG00000153914	SREK1
ENSG00000168280.18	13365.7	0.161782	0.034495	7.38286e-07	5.53903e-05	ENSG00000168280	KIF5C
ENSG00000104897.10	6844.48	0.161593	0.050477	0.000264527	0.00592946	ENSG00000104897	SF3A2
ENSG00000154380.19	18830.1	0.161578	0.0388531	6.85076e-06	0.000336065	ENSG00000154380	ENAH
ENSG00000143514.18	6593.5	0.161133	0.0325522	1.71767e-07	1.6939e-05	ENSG00000143514	TP53BP2
ENSG00000083168.11	5337.48	0.160927	0.0382964	6.15786e-06	0.000309616	ENSG00000083168	KAT6A
ENSG00000104973.19	2954.12	0.160526	0.0556633	0.000767846	0.0145879	ENSG00000104973	MED25
ENSG00000176444.19	3297.86	0.160518	0.0501657	0.000281316	0.00625814	ENSG00000176444	CLK2
ENSG00000112029.10	2239.47	0.1604	0.0552334	0.000724629	0.0139399	ENSG00000112029	FBXO5
ENSG00000171992.13	5373.03	0.160294	0.0444697	6.43903e-05	0.0020096	ENSG00000171992	SYNPO
ENSG00000130699.20	1644.51	0.16022	0.0641226	0.00237079	0.0374695	ENSG00000130699	TAF4
ENSG00000049618.25	7508.65	0.160212	0.044924	7.9404e-05	0.00238855	ENSG00000049618	ARID1B
ENSG00000176148.16	1642.76	0.160209	0.0660616	0.00275335	0.0422928	ENSG00000176148	TCP11L1
ENSG00000139613.12	9444.53	0.159721	0.0340309	4.55834e-07	3.68743e-05	ENSG00000139613	SMARCC2
ENSG00000102241.12	7837.57	0.159418	0.0475375	0.000162355	0.00417454	ENSG00000102241	HTATSF1
ENSG00000105723.13	3975.94	0.159002	0.0504967	0.000337435	0.00727805	ENSG00000105723	GSK3A
ENSG00000114978.18	3405.75	0.158761	0.0555991	0.000726854	0.0139657	ENSG00000114978	MOB1A
ENSG00000186522.15	1455.2	0.158722	0.0665751	0.00331713	0.0495407	ENSG00000186522	SEPTIN10
ENSG00000196092.14	2531.39	0.158429	0.0550298	0.000794424	0.0149665	ENSG00000196092	PAX5
ENSG00000139718.12	2626.39	0.158385	0.063345	0.00230202	0.0366175	ENSG00000139718	SETD1B
ENSG00000163349.22	2805.39	0.157946	0.0511411	0.000497147	0.0101615	ENSG00000163349	HIPK1
ENSG00000106665.16	5174.9	0.157594	0.0480093	0.000194786	0.00468453	ENSG00000106665	CLIP2
ENSG00000124214.21	7978.78	0.157509	0.037498	4.94815e-06	0.000260787	ENSG00000124214	STAU1
ENSG00000116560.12	26632.2	0.156889	0.0357375	3.06561e-06	0.000175861	ENSG00000116560	SFPQ
ENSG00000135439.12	2929.69	0.156832	0.0496631	0.000297817	0.00655661	ENSG00000135439	AGAP2
ENSG00000151893.15	2235.87	0.15631	0.063296	0.00251707	0.0393909	ENSG00000151893	CACUL1
ENSG00000123384.14	5393.74	0.156023	0.0586932	0.00139222	0.0238559	ENSG00000123384	LRP1
ENSG00000135801.11	2033.7	0.155665	0.0489399	0.000323152	0.00701348	ENSG00000135801	TAF5L
ENSG00000091039.17	3204.56	0.155407	0.0434178	7.59099e-05	0.00230708	ENSG00000091039	OSBPL8
ENSG00000170322.15	2194.71	0.154991	0.046582	0.000199069	0.00477553	ENSG00000170322	NFRKB
ENSG00000074356.17	3209.98	0.154817	0.0451219	0.000134605	0.00361684	ENSG00000074356	NCBP3
ENSG00000143437.21	3026.89	0.154716	0.0509377	0.000543619	0.0109304	ENSG00000143437	ARNT
ENSG00000023516.9	3304.15	0.154572	0.0535933	0.000464012	0.00956084	ENSG00000023516	AKAP11
ENSG00000159579.14	1472.08	0.153948	0.0583736	0.00164195	0.027435	ENSG00000159579	RSPRY1
ENSG00000175175.6	2576.4	0.153844	0.048968	0.000405421	0.00853855	ENSG00000175175	PPM1E
ENSG00000169375.17	6069.88	0.152982	0.0367917	4.97309e-06	0.000261381	ENSG00000169375	SIN3A
ENSG00000113583.8	1364.09	0.152868	0.0572077	0.00142261	0.0243005	ENSG00000113583	C5orf15
ENSG00000146555.20	3476.54	0.152576	0.0459658	0.000209834	0.00498069	ENSG00000146555	SDK1
ENSG00000136450.13	4260.03	0.152417	0.0517916	0.000820032	0.0153582	ENSG00000136450	SRSF1
ENSG00000163374.20	3120.64	0.151827	0.0540052	0.00112101	0.0199503	ENSG00000163374	YY1AP1
ENSG00000057608.17	9135.81	0.151748	0.0403605	3.16923e-05	0.00117847	ENSG00000057608	GDI2
ENSG00000234127.9	1619.16	0.151558	0.0550118	0.00129425	0.0225715	ENSG00000234127	TRIM26
ENSG00000157833.13	4013.16	0.151297	0.042728	9.54773e-05	0.00278237	ENSG00000157833	GAREM2
ENSG00000189241.8	1911.95	0.150929	0.0480113	0.000377417	0.00804967	ENSG00000189241	TSPYL1
ENSG00000170759.11	12367.5	0.150691	0.0405342	4.20109e-05	0.00149083	ENSG00000170759	KIF5B
ENSG00000152990.14	3596.33	0.150364	0.0451815	0.000230146	0.00536956	ENSG00000152990	ADGRA3
ENSG00000243943.10	2763.26	0.150312	0.0501519	0.000607582	0.0119773	ENSG00000243943	ZNF512
ENSG00000197024.9	1707.65	0.150282	0.0514609	0.00074171	0.0141688	ENSG00000197024	ZNF398
ENSG00000124177.16	4414.09	0.149993	0.0369294	1.16097e-05	0.000517741	ENSG00000124177	CHD6
ENSG00000117713.21	18391.3	0.149666	0.0353737	6.41011e-06	0.000318947	ENSG00000117713	ARID1A
ENSG00000077157.23	1534.53	0.149419	0.0601515	0.00283225	0.0432962	ENSG00000077157	PPP1R12B
ENSG00000164080.14	3428.5	0.149117	0.0517518	0.000589927	0.0116653	ENSG00000164080	RAD54L2
ENSG00000014824.14	4702.97	0.14805	0.0441255	0.000189582	0.00457952	ENSG00000014824	SLC30A9
ENSG00000176619.13	13333.3	0.147952	0.0489243	0.000612869	0.0120443	ENSG00000176619	LMNB2
ENSG00000136997.22	3784.2	0.147948	0.0439508	0.000184328	0.00447238	ENSG00000136997	MYC
ENSG00000169554.23	4489.91	0.147292	0.0405602	6.25436e-05	0.00198598	ENSG00000169554	ZEB2
ENSG00000103855.18	6639.55	0.14726	0.0443297	0.000162608	0.00417576	ENSG00000103855	CD276
ENSG00000173230.17	3472.69	0.147059	0.049437	0.00068145	0.0132541	ENSG00000173230	GOLGB1
ENSG00000129315.12	2213.35	0.146291	0.0541589	0.00146504	0.0249474	ENSG00000129315	CCNT1
ENSG00000213079.10	3622.86	0.146236	0.0419571	0.000124963	0.00339992	ENSG00000213079	SCAF8
ENSG00000187189.11	4393.44	0.145788	0.0410191	9.59782e-05	0.00278982	ENSG00000187189	TSPYL4
ENSG00000143569.20	23920.9	0.14578	0.0361597	1.32866e-05	0.000579025	ENSG00000143569	UBAP2L
ENSG00000105419.18	3440.67	0.145729	0.0581055	0.00334011	0.0497674	ENSG00000105419	MEIS3
ENSG00000082701.17	5933.56	0.144178	0.0402734	7.70737e-05	0.00233682	ENSG00000082701	GSK3B
ENSG00000139722.7	2100.39	0.144066	0.047697	0.000615227	0.0120844	ENSG00000139722	VPS37B
ENSG00000159335.19	22782.8	0.143762	0.0382787	5.1313e-05	0.00169697	ENSG00000159335	PTMS
ENSG00000099381.20	4833.16	0.14375	0.0424842	0.00017685	0.00435877	ENSG00000099381	SETD1A
ENSG00000144560.16	2693.88	0.143138	0.055342	0.00203411	0.0329375	ENSG00000144560	VGLL4
ENSG00000109920.13	2911.22	0.142803	0.0506067	0.00116373	0.0206147	ENSG00000109920	FNBP4
ENSG00000153815.18	5820.42	0.142712	0.0429737	0.000221728	0.00520691	ENSG00000153815	CMIP
ENSG00000070444.15	2028.11	0.142459	0.053709	0.00204658	0.0331114	ENSG00000070444	MNT
ENSG00000102974.16	5282.69	0.14155	0.0411316	0.000152372	0.00398511	ENSG00000102974	CTCF
ENSG00000072062.16	5474.87	0.14146	0.0424606	0.000216183	0.00510922	ENSG00000072062	PRKACA
ENSG00000048828.18	5288.28	0.140877	0.0491218	0.000980436	0.017881	ENSG00000048828	FAM120A
ENSG00000087460.29	90002.8	0.140774	0.047932	0.000844356	0.0157521	ENSG00000087460	GNAS
ENSG00000244462.8	6114.22	0.140617	0.0489663	0.00104793	0.018887	ENSG00000244462	RBM12
ENSG00000084112.15	3044.07	0.140347	0.0442634	0.000398515	0.00842917	ENSG00000084112	SSH1
ENSG00000185262.9	2317.29	0.140274	0.0555679	0.00206757	0.0333522	ENSG00000185262	UBALD2
ENSG00000185591.10	4924.99	0.14003	0.0429367	0.000296121	0.00653807	ENSG00000185591	SP1
ENSG00000156304.15	5269.62	0.13985	0.0431805	0.00031455	0.00686182	ENSG00000156304	SCAF4
ENSG00000168175.16	6534.82	0.13985	0.0343298	1.00571e-05	0.000460857	ENSG00000168175	MAPK1IP1L
ENSG00000204569.10	4948.75	0.139299	0.0377943	6.07372e-05	0.00194313	ENSG00000204569	PPP1R10
ENSG00000170144.22	11803.7	0.138946	0.0407081	0.000150906	0.00395973	ENSG00000170144	HNRNPA3
ENSG00000116991.12	2124.93	0.138849	0.0538323	0.00237356	0.0374977	ENSG00000116991	SIPA1L2
ENSG00000048649.14	5135.87	0.138707	0.0424609	0.000292617	0.00646818	ENSG00000048649	RSF1
ENSG00000137574.11	1724.24	0.13844	0.0553857	0.00305017	0.0460389	ENSG00000137574	TGS1
ENSG00000112739.17	3488.06	0.137946	0.0499462	0.00169945	0.0281974	ENSG00000112739	PRPF4B
ENSG00000111011.18	2806.01	0.137733	0.0546368	0.00282028	0.0431304	ENSG00000111011	RSRC2
ENSG00000136108.15	5830.49	0.136968	0.0508253	0.00183006	0.030053	ENSG00000136108	CKAP2
ENSG00000182095.15	3371.63	0.136843	0.0542734	0.00169807	0.0281974	ENSG00000182095	TNRC18
ENSG00000204442.4	3343.78	0.136561	0.0418413	0.000288319	0.00639533	ENSG00000204442	NALF1
ENSG00000136478.9	2707.84	0.13646	0.046536	0.00090632	0.0167529	ENSG00000136478	TEX2
ENSG00000257923.12	11059.2	0.136441	0.0327531	6.10569e-06	0.000307802	ENSG00000257923	CUX1
ENSG00000167670.16	4701.34	0.136378	0.0429987	0.000194391	0.00467797	ENSG00000167670	CHAF1A
ENSG00000152767.17	3981.88	0.136371	0.0489548	0.00137229	0.0235887	ENSG00000152767	FARP1
ENSG00000127947.16	4774.26	0.136239	0.0399455	0.000164603	0.00419136	ENSG00000127947	PTPN12
ENSG00000136937.13	3408.95	0.136001	0.0463749	0.000887902	0.0164442	ENSG00000136937	NCBP1
ENSG00000017797.13	3526.8	0.13594	0.039365	0.00019218	0.00463644	ENSG00000017797	RALBP1
ENSG00000169992.10	7145.04	0.135656	0.0436011	0.000493648	0.0100954	ENSG00000169992	NLGN2
ENSG00000169018.6	3290.31	0.135009	0.0560416	0.00303851	0.0458992	ENSG00000169018	FEM1B
ENSG00000006712.15	3821.54	0.134841	0.0452172	0.000797467	0.0150165	ENSG00000006712	PAF1
ENSG00000177732.9	6918.85	0.134611	0.0374344	8.94125e-05	0.00263574	ENSG00000177732	SOX12
ENSG00000117360.13	2413.18	0.134351	0.0502825	0.00215126	0.034571	ENSG00000117360	PRPF3
ENSG00000077279.21	7700.8	0.13429	0.0434593	0.000556403	0.0111348	ENSG00000077279	DCX
ENSG00000061936.10	4118.37	0.134221	0.0417903	0.000366906	0.00783859	ENSG00000061936	SFSWAP
ENSG00000188322.8	11496	0.134094	0.046483	0.00116262	0.0206047	ENSG00000188322	SBK1
ENSG00000149357.10	2341.53	0.133995	0.0528655	0.00308089	0.0464111	ENSG00000149357	LAMTOR1
ENSG00000110367.14	9397.73	0.133561	0.0379667	0.00012895	0.00348694	ENSG00000110367	DDX6
ENSG00000261115.7	3358.93	0.13335	0.0483095	0.00149708	0.0253913	ENSG00000261115	TMEM178B
ENSG00000143970.18	3282.37	0.132515	0.0479425	0.00151252	0.0256167	ENSG00000143970	ASXL2
ENSG00000137942.18	4709.23	0.132403	0.0378515	0.000136182	0.00364896	ENSG00000137942	FNBP1L
ENSG00000111206.13	11097.5	0.1321	0.0388732	0.000236383	0.0053955	ENSG00000111206	FOXM1
ENSG00000133226.19	8877.24	0.132053	0.0420237	0.000500127	0.010217	ENSG00000133226	SRRM1
ENSG00000164548.12	3505.84	0.131306	0.0504348	0.00259596	0.0402631	ENSG00000164548	TRA2A
ENSG00000085719.13	2648.49	0.131253	0.0480111	0.00189639	0.0310017	ENSG00000085719	CPNE3
ENSG00000143442.24	7945.69	0.130992	0.0419246	0.00053254	0.0107528	ENSG00000143442	POGZ
ENSG00000164654.16	2057.87	0.130965	0.0533056	0.00332334	0.0495754	ENSG00000164654	MIOS
ENSG00000124160.12	3602.45	0.130635	0.0460504	0.00126774	0.0221496	ENSG00000124160	NCOA5
ENSG00000089902.10	2693.28	0.130436	0.0515661	0.00278889	0.0427701	ENSG00000089902	RCOR1
ENSG00000111605.18	6345.75	0.130089	0.0384669	0.000135772	0.00364091	ENSG00000111605	CPSF6
ENSG00000132604.11	2214.97	0.129515	0.0488772	0.00241566	0.0380529	ENSG00000132604	TERF2
ENSG00000157540.22	2595.94	0.129255	0.0505246	0.00298914	0.0453324	ENSG00000157540	DYRK1A
ENSG00000152795.18	13547.1	0.128848	0.0329994	1.92184e-05	0.000783961	ENSG00000152795	HNRNPDL
ENSG00000131263.13	3662.13	0.128158	0.0400814	0.000424415	0.00889829	ENSG00000131263	RLIM
ENSG00000130396.22	4962.07	0.128058	0.0404992	0.000385413	0.00820192	ENSG00000130396	AFDN
ENSG00000116679.16	5965.96	0.128021	0.0420449	0.000682051	0.0132541	ENSG00000116679	IVNS1ABP
ENSG00000141425.18	4380.72	0.127955	0.0488852	0.00270608	0.0416671	ENSG00000141425	RPRD1A
ENSG00000136026.14	3132.39	0.126657	0.0477949	0.00235225	0.0372226	ENSG00000136026	CKAP4
ENSG00000198315.11	2946.12	0.126576	0.043418	0.000989849	0.0180355	ENSG00000198315	ZKSCAN8
ENSG00000113810.16	10970.2	0.126477	0.0442001	0.00129257	0.0225525	ENSG00000113810	SMC4
ENSG00000182568.18	8093.54	0.125969	0.0358627	0.000113554	0.00315764	ENSG00000182568	SATB1
ENSG00000138081.22	3871.12	0.125314	0.0480063	0.0025908	0.0402436	ENSG00000138081	FBXO11
ENSG00000130024.15	3242.64	0.125282	0.0439353	0.00133518	0.0231691	ENSG00000130024	PHF10
ENSG00000148337.22	9509.56	0.124552	0.0330394	4.5811e-05	0.00154541	ENSG00000148337	CIZ1
ENSG00000108107.15	26403.1	0.124552	0.0472762	0.00280633	0.0429515	ENSG00000108107	RPL28
ENSG00000205937.12	14012.7	0.12448	0.0303773	1.40701e-05	0.000607633	ENSG00000205937	RNPS1
ENSG00000063046.18	17167.2	0.124425	0.042925	0.00106383	0.0190926	ENSG00000063046	EIF4B
ENSG00000053254.16	5649.51	0.123125	0.0410147	0.000931223	0.017147	ENSG00000053254	FOXN3
ENSG00000182670.14	14407.1	0.121688	0.0308932	2.68149e-05	0.00102808	ENSG00000182670	TTC3
ENSG00000124486.15	6564.91	0.121481	0.0405793	0.000792319	0.0149342	ENSG00000124486	USP9X
ENSG00000069275.13	36358.7	0.120157	0.0343778	0.000139699	0.00373275	ENSG00000069275	NUCKS1
ENSG00000108175.19	22621.3	0.120112	0.0424195	0.00152059	0.0257216	ENSG00000108175	ZMIZ1
ENSG00000100842.13	4247.15	0.119828	0.0453564	0.00280239	0.0429084	ENSG00000100842	EFS
ENSG00000126067.12	5413.25	0.119793	0.042781	0.00159541	0.0267508	ENSG00000126067	PSMB2
ENSG00000116016.14	10216.2	0.119308	0.0505302	0.00303824	0.0458992	ENSG00000116016	EPAS1
ENSG00000133958.14	3604.57	0.118936	0.0450784	0.00274211	0.0421577	ENSG00000133958	UNC79
ENSG00000134313.17	7519.26	0.118705	0.0391645	0.000705727	0.0136036	ENSG00000134313	KIDINS220
ENSG00000187231.14	2796.34	0.118351	0.0437919	0.00221168	0.0353934	ENSG00000187231	SESTD1
ENSG00000100403.12	3732.21	0.11773	0.0404651	0.001341	0.023207	ENSG00000100403	ZC3H7B
ENSG00000141867.19	10587	0.117546	0.0439308	0.00255873	0.0398941	ENSG00000141867	BRD4
ENSG00000124789.12	5341.97	0.11754	0.0404489	0.00122384	0.0214315	ENSG00000124789	NUP153
ENSG00000029363.17	12283.5	0.117127	0.038223	0.000783257	0.0148292	ENSG00000029363	BCLAF1
ENSG00000113387.12	3372.72	0.116735	0.0453197	0.00279565	0.0428566	ENSG00000113387	SUB1
ENSG00000177565.19	3602.26	0.116723	0.0434226	0.00246675	0.0387619	ENSG00000177565	TBL1XR1
ENSG00000055208.20	3802.87	0.115943	0.0407757	0.00234124	0.0370755	ENSG00000055208	TAB2
ENSG00000128595.17	8495.28	0.115811	0.040956	0.00172592	0.028502	ENSG00000128595	CALU
ENSG00000134644.16	5510.64	0.11577	0.0382102	0.000840439	0.0156867	ENSG00000134644	PUM1
ENSG00000166503.9	5212.94	0.115638	0.0396566	0.00118346	0.0208912	ENSG00000166503	HDGFL3
ENSG00000275023.5	9310.61	0.114712	0.031107	4.16827e-05	0.00148225	ENSG00000275023	MLLT6
ENSG00000198900.7	6690.09	0.113956	0.03819	0.000877981	0.0163158	ENSG00000198900	TOP1
ENSG00000137073.24	3398	0.113918	0.0399556	0.00154627	0.0260523	ENSG00000137073	UBAP2
ENSG00000087087.20	10753.7	0.113274	0.0413902	0.0026582	0.0410621	ENSG00000087087	SRRT
ENSG00000204256.14	9228.98	0.112708	0.0304297	0.000108027	0.0030326	ENSG00000204256	BRD2
ENSG00000182944.18	13906	0.112234	0.0298534	6.17414e-05	0.0019691	ENSG00000182944	EWSR1
ENSG00000122545.22	8218.45	0.112202	0.0359349	0.000265774	0.00595308	ENSG00000122545	SEPTIN7
ENSG00000126464.15	6625.6	0.111517	0.0404089	0.00252839	0.0395195	ENSG00000126464	PRR12
ENSG00000106261.17	10964.3	0.110906	0.0288745	6.20522e-05	0.00197462	ENSG00000106261	ZKSCAN1
ENSG00000196712.20	4441.66	0.110892	0.0382991	0.00134466	0.0232597	ENSG00000196712	NF1
ENSG00000116698.22	9823.19	0.110834	0.0311288	0.000157184	0.00406649	ENSG00000116698	SMG7
ENSG00000189091.13	13195.8	0.110104	0.0291896	5.48474e-05	0.00179677	ENSG00000189091	SF3B3
ENSG00000122786.20	5947.35	0.109832	0.0368356	0.00135491	0.0233843	ENSG00000122786	CALD1
ENSG00000115053.17	34651.4	0.108926	0.0366268	0.000928449	0.0171041	ENSG00000115053	NCL
ENSG00000140632.17	4179.63	0.108667	0.0404936	0.00263153	0.0406665	ENSG00000140632	GLYR1
ENSG00000161202.20	9897.62	0.1086	0.0375812	0.00129567	0.022586	ENSG00000161202	DVL3
ENSG00000175216.15	13253.6	0.108564	0.0340172	0.000394305	0.00835398	ENSG00000175216	CKAP5
ENSG00000172845.18	3704.28	0.108485	0.0400571	0.002508	0.0392811	ENSG00000172845	SP3
ENSG00000170153.11	6537.24	0.108425	0.0406197	0.00255695	0.0398844	ENSG00000170153	RNF150
ENSG00000133030.22	11295.9	0.107878	0.0347473	0.000550169	0.0110389	ENSG00000133030	MPRIP
ENSG00000092199.19	27378	0.107175	0.0294154	0.000136883	0.0036652	ENSG00000092199	HNRNPC
ENSG00000010244.19	6255.76	0.106233	0.0373915	0.00137231	0.0235887	ENSG00000010244	ZNF207
ENSG00000124795.17	9282.84	0.104266	0.0358816	0.00149691	0.0253913	ENSG00000124795	DEK
ENSG00000157216.17	8786.41	0.103553	0.0295742	0.000204018	0.00487288	ENSG00000157216	SSBP3
ENSG00000106443.17	5549.04	0.102031	0.0375946	0.00261025	0.0404193	ENSG00000106443	PHF14
ENSG00000006125.18	13514.2	-0.100003	0.03073	0.00051021	0.0103786	ENSG00000006125	AP2B1
ENSG00000149187.19	7714.44	-0.100261	0.0372836	0.00324124	0.04854	ENSG00000149187	CELF1
ENSG00000108829.10	9211.67	-0.100537	0.0363977	0.00274235	0.0421577	ENSG00000108829	LRRC59
ENSG00000110321.19	40794.1	-0.100608	0.0253608	1.9291e-05	0.000785248	ENSG00000110321	EIF4G2
ENSG00000278540.5	6231.02	-0.102354	0.0319955	0.000592816	0.0117164	ENSG00000278540	ACACA
ENSG00000143870.13	8449	-0.103501	0.0384274	0.00312259	0.0470023	ENSG00000143870	PDIA6
ENSG00000065427.15	8419.17	-0.10375	0.0344787	0.00147741	0.0251021	ENSG00000065427	KARS1
ENSG00000118705.18	7720.3	-0.103786	0.0343195	0.00110315	0.0196782	ENSG00000118705	RPN2
ENSG00000206053.13	5076.96	-0.105404	0.0346383	0.000906792	0.0167535	ENSG00000206053	JPT2
ENSG00000169727.14	10142.3	-0.105443	0.0385471	0.00268784	0.0414398	ENSG00000169727	GPS1
ENSG00000103202.13	8873.8	-0.105653	0.0368648	0.00169934	0.0281974	ENSG00000103202	NME4
ENSG00000072110.16	6823.65	-0.106078	0.0381844	0.00227665	0.0363116	ENSG00000072110	ACTN1
ENSG00000166226.13	10378	-0.106249	0.0363183	0.0010145	0.0183883	ENSG00000166226	CCT2
ENSG00000158941.17	7384.38	-0.106501	0.0340233	0.00077273	0.0146516	ENSG00000158941	CCAR2
ENSG00000084623.12	11056.1	-0.107138	0.0398688	0.00312526	0.0470239	ENSG00000084623	EIF3I
ENSG00000160285.15	5158.21	-0.107352	0.0368373	0.00193751	0.0315871	ENSG00000160285	LSS
ENSG00000132153.15	6548.52	-0.10769	0.0307948	0.000198505	0.00476498	ENSG00000132153	DHX30
ENSG00000164818.16	4703.66	-0.10843	0.0382087	0.00196389	0.0319084	ENSG00000164818	DNAAF5
ENSG00000131473.17	17995.4	-0.108661	0.0290301	9.13809e-05	0.00268343	ENSG00000131473	ACLY
ENSG00000146731.11	14230.9	-0.108864	0.0350777	0.000773114	0.0146516	ENSG00000146731	CCT6A
ENSG00000196531.14	6550.84	-0.109241	0.0368715	0.00121249	0.0213225	ENSG00000196531	NACA
ENSG00000198668.14	13536.7	-0.109397	0.0332175	0.000396937	0.00840509	ENSG00000198668	CALM1
ENSG00000129657.16	6612.74	-0.109726	0.0329175	0.000286305	0.00635435	ENSG00000129657	SEC14L1
ENSG00000101367.9	5847.58	-0.110014	0.0406005	0.00295684	0.0449137	ENSG00000101367	MAPRE1
ENSG00000176087.16	3989.97	-0.110356	0.0408537	0.0026177	0.0405018	ENSG00000176087	SLC35A4
ENSG00000160991.17	7637.2	-0.111087	0.0354874	0.000622079	0.0122065	ENSG00000160991	ORAI2
ENSG00000089685.15	6811.51	-0.112026	0.0410648	0.00248197	0.038969	ENSG00000089685	BIRC5
ENSG00000090861.17	4863.47	-0.113386	0.0355483	0.000534057	0.0107778	ENSG00000090861	AARS1
ENSG00000144554.13	3073.73	-0.113474	0.0401851	0.00158678	0.026641	ENSG00000144554	FANCD2
ENSG00000180900.20	6911.58	-0.115615	0.0364593	0.000569207	0.0113317	ENSG00000180900	SCRIB
ENSG00000160209.19	2816.72	-0.116098	0.0418662	0.00247196	0.0388278	ENSG00000160209	PDXK
ENSG00000101310.17	3549.36	-0.116171	0.0442722	0.00298174	0.045238	ENSG00000101310	SEC23B
ENSG00000086061.16	9841.64	-0.117565	0.0412414	0.00164014	0.0274286	ENSG00000086061	DNAJA1
ENSG00000060709.17	4377.38	-0.117809	0.0405809	0.00130239	0.0226824	ENSG00000060709	RIMBP2
ENSG00000276043.5	8615.1	-0.118198	0.038476	0.000736247	0.0140926	ENSG00000276043	UHRF1
ENSG00000162063.13	2971.77	-0.118486	0.040363	0.00137077	0.0235835	ENSG00000162063	CCNF
ENSG00000108021.22	5408.56	-0.118638	0.0400291	0.00106	0.0190416	ENSG00000108021	TASOR2
ENSG00000123454.12	30940	-0.118953	0.0387568	0.000741563	0.0141688	ENSG00000123454	DBH
ENSG00000125912.11	4060.92	-0.118981	0.0461865	0.00335529	0.0499547	ENSG00000125912	NCLN
ENSG00000168495.13	4013.14	-0.119636	0.0425126	0.00191132	0.0312195	ENSG00000168495	POLR3D
ENSG00000103932.12	2863.45	-0.119967	0.0444239	0.002742	0.0421577	ENSG00000103932	RPAP1
ENSG00000119522.18	2544.27	-0.12002	0.0454555	0.00229546	0.0365659	ENSG00000119522	DENND1A
ENSG00000198176.13	3946.09	-0.120427	0.0458106	0.00250254	0.0392199	ENSG00000198176	TFDP1
ENSG00000169217.9	5519.97	-0.120537	0.0360505	0.000354224	0.00760309	ENSG00000169217	CD2BP2
ENSG00000087191.14	5594.12	-0.120777	0.0386246	0.000708142	0.0136365	ENSG00000087191	PSMC5
ENSG00000184009.13	71776.4	-0.120875	0.0287534	1.49547e-05	0.00063822	ENSG00000184009	ACTG1
ENSG00000131462.9	4996.38	-0.120912	0.0374652	0.00042654	0.00893222	ENSG00000131462	TUBG1
ENSG00000157916.20	2607.79	-0.120928	0.043608	0.00180689	0.0297364	ENSG00000157916	RER1
ENSG00000101210.14	17199.4	-0.121901	0.044889	0.0019394	0.0316045	ENSG00000101210	EEF1A2
ENSG00000092847.14	3659.28	-0.122934	0.0452924	0.00211399	0.034059	ENSG00000092847	AGO1
ENSG00000148334.16	2042.29	-0.12309	0.0463976	0.00261457	0.0404697	ENSG00000148334	PTGES2
ENSG00000114353.17	5107.11	-0.123614	0.0396387	0.000624896	0.0122555	ENSG00000114353	GNAI2
ENSG00000130164.15	2949.99	-0.123618	0.0460514	0.00238168	0.0375794	ENSG00000130164	LDLR
ENSG00000090273.14	7654.9	-0.124074	0.0402452	0.000689141	0.0133444	ENSG00000090273	NUDC
ENSG00000106086.21	2997.84	-0.124387	0.0462251	0.00239232	0.0377318	ENSG00000106086	PLEKHA8
ENSG00000183020.15	4897.36	-0.12461	0.038814	0.000452516	0.00935924	ENSG00000183020	AP2A2
ENSG00000132768.14	2899.28	-0.124668	0.0485862	0.00327726	0.0490549	ENSG00000132768	DPH2
ENSG00000183255.12	5692.93	-0.124683	0.0373986	0.000322964	0.00701337	ENSG00000183255	PTTG1IP
ENSG00000133606.11	3411.51	-0.124725	0.0395918	0.000609804	0.0120025	ENSG00000133606	MKRN1
ENSG00000105993.15	5830.68	-0.124873	0.039271	0.000419445	0.00880857	ENSG00000105993	DNAJB6
ENSG00000185359.14	6814.64	-0.124915	0.0357133	0.000212371	0.00503154	ENSG00000185359	HGS
ENSG00000133318.14	8800.07	-0.125379	0.0406906	0.0007379	0.0141171	ENSG00000133318	RTN3
ENSG00000114302.17	2804.83	-0.125423	0.0469352	0.00235943	0.0373207	ENSG00000114302	PRKAR2A
ENSG00000244038.11	6273.87	-0.125476	0.0446714	0.00157135	0.0264052	ENSG00000244038	DDOST
ENSG00000165271.17	3679.88	-0.125559	0.0412805	0.000729567	0.0139997	ENSG00000165271	NOL6
ENSG00000168758.11	2422.24	-0.125901	0.0487318	0.00290112	0.04419	ENSG00000168758	SEMA4C
ENSG00000099956.20	6832.4	-0.126647	0.0443283	0.00141472	0.0241874	ENSG00000099956	SMARCB1
ENSG00000130204.13	4693.84	-0.126693	0.0437367	0.00135237	0.02336	ENSG00000130204	TOMM40
ENSG00000100664.11	7536.04	-0.126925	0.0335788	5.38351e-05	0.00176512	ENSG00000100664	EIF5
ENSG00000140983.15	5812.57	-0.126957	0.048805	0.00316502	0.047566	ENSG00000140983	RHOT2
ENSG00000166847.10	5270.52	-0.126961	0.0337529	8.23391e-05	0.00246908	ENSG00000166847	DCTN5
ENSG00000106628.13	7273.88	-0.127032	0.0370477	0.00020638	0.00490481	ENSG00000106628	POLD2
ENSG00000189266.13	3257.94	-0.127036	0.0481572	0.00304129	0.045923	ENSG00000189266	PNRC2
ENSG00000072506.14	3294.11	-0.127186	0.0457921	0.00170229	0.0282212	ENSG00000072506	HSD17B10
ENSG00000198793.14	4893.24	-0.127694	0.0437211	0.00103822	0.0187473	ENSG00000198793	MTOR
ENSG00000170445.16	3289.32	-0.128166	0.0462921	0.00181466	0.0298385	ENSG00000170445	HARS1
ENSG00000231500.7	21787	-0.128761	0.0489552	0.00318325	0.0477276	ENSG00000231500	RPS18
ENSG00000106603.20	3463.37	-0.128943	0.0423702	0.000727067	0.0139657	ENSG00000106603	COA1
ENSG00000069998.12	2337.91	-0.129844	0.0508424	0.00285532	0.0436315	ENSG00000069998	HDHD5
ENSG00000118046.17	2171.04	-0.130052	0.0514171	0.00329606	0.049303	ENSG00000118046	STK11
ENSG00000119682.18	4490.24	-0.130251	0.0474079	0.00163695	0.0273873	ENSG00000119682	AREL1
ENSG00000005007.14	5431.21	-0.130379	0.0393435	0.000268245	0.00599874	ENSG00000005007	UPF1
ENSG00000091483.8	2788.57	-0.130396	0.0475668	0.00182112	0.0299319	ENSG00000091483	FH
ENSG00000144231.11	3685.49	-0.130734	0.0390008	0.000242173	0.0054895	ENSG00000144231	POLR2D
ENSG00000077380.16	4386.32	-0.13093	0.0372844	0.000145919	0.00386387	ENSG00000077380	DYNC1I2
ENSG00000126217.22	3453.81	-0.131118	0.0466439	0.00152241	0.0257411	ENSG00000126217	MCF2L
ENSG00000165304.8	2951.49	-0.131216	0.0502343	0.0025938	0.0402623	ENSG00000165304	MELK
ENSG00000053372.5	3322.93	-0.131296	0.0470628	0.00168205	0.0280193	ENSG00000053372	MRTO4
ENSG00000100764.14	2259.55	-0.131377	0.0458681	0.00121316	0.0213225	ENSG00000100764	PSMC1
ENSG00000009335.19	4500.83	-0.131575	0.0520928	0.00317223	0.0476189	ENSG00000009335	UBE3C
ENSG00000084774.14	6414.42	-0.131759	0.0454576	0.00119701	0.0210871	ENSG00000084774	CAD
ENSG00000105281.12	3195.69	-0.132138	0.0462507	0.00121612	0.0213555	ENSG00000105281	SLC1A5
[truncated: 735 more rows]

## Sheet: (D) HA-NC_vs_siNTC_GO_UP
	ONTOLOGY	ID	Description	GeneRatio	BgRatio	pvalue	p.adjust	qvalue	geneID	Count
[truncated: 219 more rows]

[truncated: 8 more sheets: (E) HANC_vs_siNTC_GO_ALL, (F) HANC_vs_siNTC_GO_DOWN, (G) siPEG10_vs_siNTC_GO_UP, (H) siPEG10_vs_siNTC_GO_ALL, (I) siPEG10_vs_siNTC_GO_DOWN, (J) siTDP43_vs_siNTC_GO_UP, (K) siTDP43_vs_siNTC_GO_ALL, (L) siTDP43_vs_siNTC_GO_DOWN]
